# Supplementary material for: Cancer of unknown primary stem-like cells model multi-organ metastasis and unveil liability to MEK inhibition
Source: Nat Commun. 2021 May 3;12:2498. doi: 10.1038/s41467-021-22643-w (PMC8093243; doi:10.1038/s41467-021-22643-w)
Supplement: Supplementary file 4 — Supplementary Data 1 [file 41467_2021_22643_MOESM4_ESM.xlsx]

## Sheet: 1_ES signature gene list
gene_symbol	ensebl_id	gene_set
ADM	ENSG00000148926	Eed targets
AQP5	ENSG00000161798	Eed targets
ASCL2	ENSG00000183734	Eed targets
ZFHX3	ENSG00000140836	Eed targets
ATF3	ENSG00000162772	Eed targets
ATOH1	ENSG00000172238	Eed targets
BCL2	ENSG00000171791	Eed targets
BMI1	ENSG00000168283	Eed targets
CACNA1D	ENSG00000157388	Eed targets
CBR3	ENSG00000159231	Eed targets
CD8A	ENSG00000153563	Eed targets
CD34	ENSG00000174059	Eed targets
CD44	ENSG00000026508	Eed targets
CD70	ENSG00000125726	Eed targets
CDKN2C	ENSG00000123080	Eed targets
CDX2	ENSG00000165556	Eed targets
CEBPD	ENSG00000221869	Eed targets
CLCN5	ENSG00000171365	Eed targets
COL4A5	ENSG00000188153	Eed targets
COL9A2	ENSG00000049089	Eed targets
COMP	ENSG00000105664	Eed targets
CRYBA2	ENSG00000163499	Eed targets
CTNND2	ENSG00000169862	Eed targets
CYP1B1	ENSG00000138061	Eed targets
DACH1	ENSG00000276644	Eed targets
COCH	ENSG00000100473	Eed targets
DLX3	ENSG00000064195	Eed targets
DLX4	ENSG00000108813	Eed targets
DUSP4	ENSG00000120875	Eed targets
EFNA1	ENSG00000169242	Eed targets
EFNA3	ENSG00000143590	Eed targets
EN2	ENSG00000164778	Eed targets
EPAS1	ENSG00000116016	Eed targets
EPHB3	ENSG00000182580	Eed targets
EPS8	ENSG00000151491	Eed targets
F2R	ENSG00000181104	Eed targets
FBP1	ENSG00000165140	Eed targets
FGF5	ENSG00000138675	Eed targets
FGF9	ENSG00000102678	Eed targets
FOXD2	ENSG00000186564	Eed targets
FLI1	ENSG00000151702	Eed targets
FUT4	ENSG00000196371	Eed targets
B4GALNT1	ENSG00000135454	Eed targets
GATA2	ENSG00000179348	Eed targets
GATA3	ENSG00000107485	Eed targets
GATA6	ENSG00000141448	Eed targets
GDNF	ENSG00000168621	Eed targets
GFI1	ENSG00000162676	Eed targets
GFRA1	ENSG00000151892	Eed targets
GJB2	ENSG00000165474	Eed targets
GPM6B	ENSG00000046653	Eed targets
GRIA2	ENSG00000120251	Eed targets
HBA1	ENSG00000206172	Eed targets
HBA2	ENSG00000188536	Eed targets
HHEX	ENSG00000152804	Eed targets
MNX1	ENSG00000130675	Eed targets
FOXA2	ENSG00000125798	Eed targets
HOXB2	ENSG00000173917	Eed targets
HOXB3	ENSG00000120093	Eed targets
HOXB7	ENSG00000260027	Eed targets
HOXC4	ENSG00000198353	Eed targets
HOXC6	ENSG00000197757	Eed targets
HOXC9	ENSG00000180806	Eed targets
HOXD9	ENSG00000128709	Eed targets
HOXD11	ENSG00000128713	Eed targets
HSF4	ENSG00000102878	Eed targets
IGF2	ENSG00000167244	Eed targets
ISL1	ENSG00000016082	Eed targets
ITGA4	ENSG00000115232	Eed targets
ITPKA	ENSG00000137825	Eed targets
JUN	ENSG00000177606	Eed targets
KCNC4	ENSG00000116396	Eed targets
KCNMA1	ENSG00000156113	Eed targets
KCNQ3	ENSG00000184156	Eed targets
LGALS3	ENSG00000131981	Eed targets
LOX	ENSG00000113083	Eed targets
LPL	ENSG00000175445	Eed targets
LTBP2	ENSG00000119681	Eed targets
MAF	ENSG00000178573	Eed targets
MID1	ENSG00000101871	Eed targets
MLLT3	ENSG00000171843	Eed targets
MT1X	ENSG00000187193	Eed targets
MYO5B	ENSG00000167306	Eed targets
NCAM1	ENSG00000149294	Eed targets
NEFM	ENSG00000104722	Eed targets
NEFL	ENSG00000277586	Eed targets
NEUROD2	ENSG00000171532	Eed targets
NFIX	ENSG00000008441	Eed targets
NKX3-1	ENSG00000167034	Eed targets
NPR3	ENSG00000113389	Eed targets
NTRK1	ENSG00000198400	Eed targets
PAPPA	ENSG00000182752	Eed targets
PAX6	ENSG00000007372	Eed targets
PDGFRA	ENSG00000134853	Eed targets
PGM5	ENSG00000154330	Eed targets
PITX1	ENSG00000069011	Eed targets
PKP1	ENSG00000081277	Eed targets
PLXNA2	ENSG00000076356	Eed targets
PMP22	ENSG00000109099	Eed targets
POLE	ENSG00000177084	Eed targets
POU4F1	ENSG00000152192	Eed targets
PRKCE	ENSG00000171132	Eed targets
HTRA1	ENSG00000166033	Eed targets
PTGER4	ENSG00000171522	Eed targets
PXMP2	ENSG00000176894	Eed targets
RASGRF1	ENSG00000058335	Eed targets
RBP4	ENSG00000138207	Eed targets
RGS10	ENSG00000148908	Eed targets
SDC2	ENSG00000169439	Eed targets
SFRP1	ENSG00000104332	Eed targets
SHOX2	ENSG00000168779	Eed targets
SIM2	ENSG00000159263	Eed targets
SLC1A4	ENSG00000115902	Eed targets
SLC9A2	ENSG00000115616	Eed targets
SLIT1	ENSG00000187122	Eed targets
TBX2	ENSG00000121068	Eed targets
TCEA3	ENSG00000204219	Eed targets
TBX3	ENSG00000135111	Eed targets
NR2F2	ENSG00000185551	Eed targets
THBD	ENSG00000178726	Eed targets
TSPAN6	ENSG00000000003	Eed targets
TP73	ENSG00000078900	Eed targets
TUBA4A	ENSG00000127824	Eed targets
VDR	ENSG00000111424	Eed targets
ZNF711	ENSG00000147180	Eed targets
ZBTB16	ENSG00000109906	Eed targets
SLC30A3	ENSG00000115194	Eed targets
BTG2	ENSG00000159388	Eed targets
PAX8	ENSG00000125618	Eed targets
EOMES	ENSG00000163508	Eed targets
PIR	ENSG00000087842	Eed targets
RGS20	ENSG00000147509	Eed targets
NOL4	ENSG00000101746	Eed targets
TRADD	ENSG00000102871	Eed targets
HRK	ENSG00000135116	Eed targets
TNFRSF11A	ENSG00000141655	Eed targets
CDK5R2	ENSG00000171450	Eed targets
INA	ENSG00000148798	Eed targets
REPS2	ENSG00000169891	Eed targets
MSC	ENSG00000178860	Eed targets
KLF4	ENSG00000136826	Eed targets
SLIT2	ENSG00000145147	Eed targets
LHX2	ENSG00000106689	Eed targets
ONECUT2	ENSG00000119547	Eed targets
NRG2	ENSG00000158458	Eed targets
CXCL14	ENSG00000145824	Eed targets
GDA	ENSG00000119125	Eed targets
PDE4DIP	ENSG00000178104	Eed targets
ZEB2	ENSG00000169554	Eed targets
SV2B	ENSG00000185518	Eed targets
MAFB	ENSG00000204103	Eed targets
PTPRU	ENSG00000060656	Eed targets
RASGRP1	ENSG00000172575	Eed targets
IRX5	ENSG00000176842	Eed targets
SPON1	ENSG00000262655	Eed targets
GADD45G	ENSG00000130222	Eed targets
SLC27A2	ENSG00000140284	Eed targets
STMN2	ENSG00000104435	Eed targets
ADAMTS5	ENSG00000154736	Eed targets
PTPRT	ENSG00000196090	Eed targets
IKZF3	ENSG00000161405	Eed targets
VASH1	ENSG00000071246	Eed targets
DKK1	ENSG00000107984	Eed targets
PDZD2	ENSG00000133401	Eed targets
PLCB1	ENSG00000182621	Eed targets
ASTN2	ENSG00000148219	Eed targets
HEY1	ENSG00000164683	Eed targets
DDAH1	ENSG00000153904	Eed targets
FLRT2	ENSG00000185070	Eed targets
TMEM59L	ENSG00000105696	Eed targets
CHRDL2	ENSG00000054938	Eed targets
OLFML2B	ENSG00000162745	Eed targets
FBXO3	ENSG00000110429	Eed targets
CNNM1	ENSG00000119946	Eed targets
PCDH17	ENSG00000118946	Eed targets
RPS6KA6	ENSG00000072133	Eed targets
PCSK1N	ENSG00000102109	Eed targets
SLCO4A1	ENSG00000101187	Eed targets
TMOD2	ENSG00000128872	Eed targets
DUOX2	ENSG00000140279	Eed targets
TPPP3	ENSG00000159713	Eed targets
APBB1IP	ENSG00000077420	Eed targets
HES2	ENSG00000069812	Eed targets
CASZ1	ENSG00000130940	Eed targets
CRTAC1	ENSG00000095713	Eed targets
MCOLN3	ENSG00000055732	Eed targets
CAMK2N1	ENSG00000162545	Eed targets
HHAT	ENSG00000054392	Eed targets
MESP1	ENSG00000166823	Eed targets
BARX1	ENSG00000131668	Eed targets
PARD3	ENSG00000148498	Eed targets
BARHL1	ENSG00000125492	Eed targets
NDUFA4L2	ENSG00000185633	Eed targets
KIAA1324	ENSG00000116299	Eed targets
ZFYVE28	ENSG00000159733	Eed targets
NGB	ENSG00000165553	Eed targets
CXCL16	ENSG00000161921	Eed targets
PROK2	ENSG00000163421	Eed targets
CLSTN2	ENSG00000158258	Eed targets
EPB41L4A	ENSG00000129595	Eed targets
SOX17	ENSG00000164736	Eed targets
CHST8	ENSG00000124302	Eed targets
IRX3	ENSG00000177508	Eed targets
RNF128	ENSG00000133135	Eed targets
YRDC	ENSG00000196449	Eed targets
SCD5	ENSG00000145284	Eed targets
WNT10A	ENSG00000135925	Eed targets
ZNF436	ENSG00000125945	Eed targets
SETD7	ENSG00000145391	Eed targets
KAZALD1	ENSG00000107821	Eed targets
RASSF5	ENSG00000266094	Eed targets
ESPN	ENSG00000187017	Eed targets
ANKRD27	ENSG00000105186	Eed targets
HOPX	ENSG00000171476	Eed targets
ZNF503	ENSG00000165655	Eed targets
CORO6	ENSG00000167549	Eed targets
COL27A1	ENSG00000196739	Eed targets
NAV2	ENSG00000166833	Eed targets
SLFN11	ENSG00000172716	Eed targets
DACH2	ENSG00000126733	Eed targets
USH1G	ENSG00000182040	Eed targets
C1orf122	ENSG00000197982	Eed targets
SGPP2	ENSG00000163082	Eed targets
SLITRK4	ENSG00000179542	Eed targets
LAYN	ENSG00000204381	Eed targets
PRICKLE1	ENSG00000139174	Eed targets
LRFN5	ENSG00000165379	Eed targets
FAM81A	ENSG00000157470	Eed targets
CCBE1	ENSG00000183287	Eed targets
SIX5	ENSG00000177045	Eed targets
C5orf38	ENSG00000186493	Eed targets
AMOT	ENSG00000126016	Eed targets
CLEC14A	ENSG00000176435	Eed targets
TMEM30B	ENSG00000182107	Eed targets
EML5	ENSG00000165521	Eed targets
DCLK2	ENSG00000170390	Eed targets
OAF	ENSG00000184232	Eed targets
ANKRD18A	ENSG00000180071	Eed targets
LCORL	ENSG00000178177	Eed targets
NPNT	ENSG00000168743	Eed targets
LYSMD2	ENSG00000140280	Eed targets
MAP7D2	ENSG00000184368	Eed targets
FRMD3	ENSG00000172159	Eed targets
ZADH2	ENSG00000180011	Eed targets
RTN4RL2	ENSG00000186907	Eed targets
FAM89A	ENSG00000182118	Eed targets
IER5L	ENSG00000188483	Eed targets
ANKRD18B	ENSG00000230453	Eed targets
ACYP2	ENSG00000170634	Eed targets
AHR	ENSG00000106546	Eed targets
ASAH1	ENSG00000104763	Eed targets
ATP1B3	ENSG00000069849	Eed targets
BMP6	ENSG00000153162	Eed targets
CAMK2B	ENSG00000058404	Eed targets
TBCB	ENSG00000105254	Eed targets
COL12A1	ENSG00000111799	Eed targets
CSNK1E	ENSG00000213923	Eed targets
CTSD	ENSG00000117984	Eed targets
DSP	ENSG00000096696	Eed targets
EBF1	ENSG00000164330	Eed targets
EEF2	ENSG00000167658	Eed targets
EGFR	ENSG00000146648	Eed targets
ELAVL2	ENSG00000107105	Eed targets
ELAVL1	ENSG00000066044	Eed targets
FARSA	ENSG00000179115	Eed targets
FOXC1	ENSG00000054598	Eed targets
FOS	ENSG00000170345	Eed targets
FUCA2	ENSG00000001036	Eed targets
GRK5	ENSG00000198873	Eed targets
GSTA4	ENSG00000170899	Eed targets
HIC1	ENSG00000177374	Eed targets
HOXA3	ENSG00000105997	Eed targets
HOXA4	ENSG00000197576	Eed targets
HOXA7	ENSG00000122592	Eed targets
HOXA9	ENSG00000078399	Eed targets
HOXA10	ENSG00000253293	Eed targets
HOXA13	ENSG00000106031	Eed targets
IGFBP3	ENSG00000146674	Eed targets
IGFBP7	ENSG00000163453	Eed targets
INHBB	ENSG00000163083	Eed targets
INPP4A	ENSG00000040933	Eed targets
KCNQ1	ENSG00000053918	Eed targets
LMO1	ENSG00000166407	Eed targets
MAP3K3	ENSG00000198909	Eed targets
MAP3K5	ENSG00000197442	Eed targets
MSX2	ENSG00000120149	Eed targets
MYB	ENSG00000118513	Eed targets
P2RX5	ENSG00000083454	Eed targets
PDE8A	ENSG00000073417	Eed targets
POLR2I	ENSG00000105258	Eed targets
POU3F2	ENSG00000184486	Eed targets
RELN	ENSG00000189056	Eed targets
CXCL12	ENSG00000107562	Eed targets
SFRP4	ENSG00000106483	Eed targets
SOD3	ENSG00000109610	Eed targets
TCF15	ENSG00000125878	Eed targets
TFAP2B	ENSG00000008196	Eed targets
TGFA	ENSG00000163235	Eed targets
TGFB2	ENSG00000092969	Eed targets
VGF	ENSG00000128564	Eed targets
ZIC2	ENSG00000043355	Eed targets
PLA2G7	ENSG00000146070	Eed targets
SF3A2	ENSG00000104897	Eed targets
ARID1A	ENSG00000117713	Eed targets
CDC7	ENSG00000097046	Eed targets
CUL4A	ENSG00000139842	Eed targets
STC2	ENSG00000113739	Eed targets
TNFRSF25	ENSG00000215788	Eed targets
WASL	ENSG00000106299	Eed targets
DCLK1	ENSG00000133083	Eed targets
STK17A	ENSG00000164543	Eed targets
B4GALT6	ENSG00000118276	Eed targets
MORF4L2	ENSG00000123562	Eed targets
MTSS1	ENSG00000170873	Eed targets
SCRN1	ENSG00000136193	Eed targets
GINS1	ENSG00000101003	Eed targets
SNAP91	ENSG00000065609	Eed targets
YAF2	ENSG00000015153	Eed targets
PLXNC1	ENSG00000136040	Eed targets
MPHOSPH6	ENSG00000135698	Eed targets
BAIAP2	ENSG00000175866	Eed targets
HYOU1	ENSG00000149428	Eed targets
TBL3	ENSG00000183751	Eed targets
CTCF	ENSG00000102974	Eed targets
PAPOLA	ENSG00000090060	Eed targets
RAB32	ENSG00000118508	Eed targets
HHLA3	ENSG00000197568	Eed targets
IRAK3	ENSG00000090376	Eed targets
U2AF2	ENSG00000063244	Eed targets
DENND3	ENSG00000105339	Eed targets
PLXND1	ENSG00000004399	Eed targets
ZCCHC14	ENSG00000140948	Eed targets
PHF3	ENSG00000118482	Eed targets
SRRM2	ENSG00000167978	Eed targets
AUTS2	ENSG00000158321	Eed targets
RSL1D1	ENSG00000171490	Eed targets
INTU	ENSG00000164066	Eed targets
PRELID1	ENSG00000169230	Eed targets
ST8SIA5	ENSG00000101638	Eed targets
TLX3	ENSG00000164438	Eed targets
MED31	ENSG00000108590	Eed targets
NDUFA13	ENSG00000186010	Eed targets
NRN1	ENSG00000124785	Eed targets
ZBTB7A	ENSG00000178951	Eed targets
ETV7	ENSG00000010030	Eed targets
OTUD6B	ENSG00000155100	Eed targets
IL20RA	ENSG00000016402	Eed targets
RAB24	ENSG00000169228	Eed targets
EPB41L4B	ENSG00000095203	Eed targets
CNNM2	ENSG00000148842	Eed targets
ZCCHC2	ENSG00000141664	Eed targets
ELOVL2	ENSG00000197977	Eed targets
PLEKHJ1	ENSG00000104886	Eed targets
DARS2	ENSG00000117593	Eed targets
SHQ1	ENSG00000144736	Eed targets
GALNT10	ENSG00000164574	Eed targets
PNRC2	ENSG00000189266	Eed targets
EDEM2	ENSG00000088298	Eed targets
PCID2	ENSG00000126226	Eed targets
ZMAT5	ENSG00000100319	Eed targets
NRIP3	ENSG00000175352	Eed targets
LRRC47	ENSG00000130764	Eed targets
NTN4	ENSG00000074527	Eed targets
BACH2	ENSG00000112182	Eed targets
ZNF335	ENSG00000198026	Eed targets
PARP12	ENSG00000059378	Eed targets
UPF3A	ENSG00000169062	Eed targets
TMEM106C	ENSG00000134291	Eed targets
APOO	ENSG00000184831	Eed targets
OGFRL1	ENSG00000119900	Eed targets
STEAP4	ENSG00000127954	Eed targets
CLIP4	ENSG00000115295	Eed targets
FUZ	ENSG00000010361	Eed targets
ANKRD13C	ENSG00000118454	Eed targets
CDT1	ENSG00000167513	Eed targets
TRIM7	ENSG00000146054	Eed targets
ATAD3B	ENSG00000160072	Eed targets
SLC25A33	ENSG00000171612	Eed targets
RSPO3	ENSG00000146374	Eed targets
TCEAL8	ENSG00000180964	Eed targets
UAP1L1	ENSG00000197355	Eed targets
CENPL	ENSG00000120334	Eed targets
ANKRD9	ENSG00000156381	Eed targets
SHROOM1	ENSG00000164403	Eed targets
DHRS13	ENSG00000167536	Eed targets
TMEM65	ENSG00000164983	Eed targets
ASXL1	ENSG00000171456	Eed targets
CREG2	ENSG00000175874	Eed targets
JMJD1C	ENSG00000171988	Eed targets
RBM24	ENSG00000112183	Eed targets
SLC35D3	ENSG00000182747	Eed targets
PTAR1	ENSG00000188647	Eed targets
MED11	ENSG00000161920	Eed targets
CUEDC1	ENSG00000180891	Eed targets
ADD2	ENSG00000075340	ES exp1
PARP1	ENSG00000143799	ES exp1
AMD1	ENSG00000123505	ES exp1
BIRC5	ENSG00000089685	ES exp1
BMPR1A	ENSG00000107779	ES exp1
BUB1	ENSG00000169679	ES exp1
BUB1B	ENSG00000156970	ES exp1
C1QBP	ENSG00000108561	ES exp1
CASP3	ENSG00000164305	ES exp1
CCNA2	ENSG00000145386	ES exp1
CCNB1	ENSG00000134057	ES exp1
CD24	ENSG00000272398	ES exp1
CDC6	ENSG00000094804	ES exp1
CDC20	ENSG00000117399	ES exp1
CDC25A	ENSG00000164045	ES exp1
CTSC	ENSG00000109861	ES exp1
CHEK1	ENSG00000149554	ES exp1
CRABP2	ENSG00000143320	ES exp1
CRMP1	ENSG00000072832	ES exp1
CSE1L	ENSG00000124207	ES exp1
CXADR	ENSG00000154639	ES exp1
COCH	ENSG00000100473	ES exp1
DHFR	ENSG00000228716	ES exp1
DIAPH2	ENSG00000147202	ES exp1
DLG3	ENSG00000082458	ES exp1
DNMT3A	ENSG00000119772	ES exp1
DSG2	ENSG00000046604	ES exp1
ECT2	ENSG00000114346	ES exp1
SLC29A1	ENSG00000112759	ES exp1
ERBB2	ENSG00000141736	ES exp1
ETV1	ENSG00000006468	ES exp1
ETV4	ENSG00000175832	ES exp1
FABP5	ENSG00000164687	ES exp1
FEN1	ENSG00000168496	ES exp1
GPC4	ENSG00000076716	ES exp1
FGF13	ENSG00000129682	ES exp1
FGFR1	ENSG00000077782	ES exp1
FKBP5	ENSG00000096060	ES exp1
FOXO1	ENSG00000150907	ES exp1
GABRB3	ENSG00000166206	ES exp1
GJA1	ENSG00000152661	ES exp1
GPM6B	ENSG00000046653	ES exp1
MSH6	ENSG00000116062	ES exp1
HELLS	ENSG00000119969	ES exp1
HMGB3	ENSG00000029993	ES exp1
HMGA1	ENSG00000137309	ES exp1
HMMR	ENSG00000072571	ES exp1
HSPA4	ENSG00000170606	ES exp1
HSPA8	ENSG00000109971	ES exp1
HSPD1	ENSG00000144381	ES exp1
ILF3	ENSG00000129351	ES exp1
ITPR3	ENSG00000096433	ES exp1
JARID2	ENSG00000008083	ES exp1
KCNS3	ENSG00000170745	ES exp1
KPNA2	ENSG00000182481	ES exp1
KRT8	ENSG00000170421	ES exp1
LCK	ENSG00000182866	ES exp1
LGALS8	ENSG00000116977	ES exp1
M6PR	ENSG00000003056	ES exp1
MAN2A1	ENSG00000112893	ES exp1
MAT2A	ENSG00000168906	ES exp1
MCM2	ENSG00000073111	ES exp1
MCM3	ENSG00000112118	ES exp1
MCM4	ENSG00000104738	ES exp1
MCM5	ENSG00000100297	ES exp1
MCM6	ENSG00000076003	ES exp1
MCM7	ENSG00000166508	ES exp1
MFGE8	ENSG00000140545	ES exp1
MGST1	ENSG00000008394	ES exp1
MSH2	ENSG00000095002	ES exp1
NUDT1	ENSG00000106268	ES exp1
MTHFD1	ENSG00000100714	ES exp1
NASP	ENSG00000132780	ES exp1
NFYB	ENSG00000120837	ES exp1
NPM1	ENSG00000181163	ES exp1
NTHL1	ENSG00000065057	ES exp1
NTS	ENSG00000133636	ES exp1
OAZ2	ENSG00000180304	ES exp1
PAK1	ENSG00000149269	ES exp1
PCDH1	ENSG00000156453	ES exp1
PDCD2	ENSG00000071994	ES exp1
PDK1	ENSG00000152256	ES exp1
PFAS	ENSG00000178921	ES exp1
PIK3CB	ENSG00000051382	ES exp1
PLCB3	ENSG00000149782	ES exp1
PMAIP1	ENSG00000141682	ES exp1
EXOSC9	ENSG00000123737	ES exp1
PNN	ENSG00000100941	ES exp1
PODXL	ENSG00000128567	ES exp1
POLE2	ENSG00000100479	ES exp1
PPM1B	ENSG00000138032	ES exp1
PPP2R1B	ENSG00000137713	ES exp1
PPP2R2B	ENSG00000156475	ES exp1
PRIM1	ENSG00000198056	ES exp1
PRIM2	ENSG00000146143	ES exp1
PRKX	ENSG00000183943	ES exp1
PRPS1	ENSG00000147224	ES exp1
PTPN2	ENSG00000175354	ES exp1
PTPRZ1	ENSG00000106278	ES exp1
RAB3B	ENSG00000169213	ES exp1
RARRES2	ENSG00000106538	ES exp1
RBBP8	ENSG00000101773	ES exp1
RFC3	ENSG00000133119	ES exp1
RFC4	ENSG00000163918	ES exp1
ABCE1	ENSG00000164163	ES exp1
ROBO1	ENSG00000169855	ES exp1
RPS24	ENSG00000138326	ES exp1
RRM2	ENSG00000171848	ES exp1
SALL2	ENSG00000165821	ES exp1
SCNN1A	ENSG00000111319	ES exp1
SFRP1	ENSG00000104332	ES exp1
SFRP2	ENSG00000145423	ES exp1
ST6GAL1	ENSG00000073849	ES exp1
SLC6A8	ENSG00000130821	ES exp1
SLC16A1	ENSG00000155380	ES exp1
SMS	ENSG00000102172	ES exp1
SNRPA	ENSG00000077312	ES exp1
SNRPN	ENSG00000128739	ES exp1
SORL1	ENSG00000137642	ES exp1
SOX2	ENSG00000181449	ES exp1
SSB	ENSG00000138385	ES exp1
TEAD4	ENSG00000197905	ES exp1
TERF1	ENSG00000147601	ES exp1
TFAM	ENSG00000108064	ES exp1
TIA1	ENSG00000116001	ES exp1
TMPO	ENSG00000120802	ES exp1
TNNT1	ENSG00000105048	ES exp1
UGP2	ENSG00000169764	ES exp1
UNG	ENSG00000076248	ES exp1
ZIC2	ENSG00000043355	ES exp1
ZNF195	ENSG00000005801	ES exp1
LRP8	ENSG00000157193	ES exp1
FZD5	ENSG00000163251	ES exp1
DEK	ENSG00000124795	ES exp1
FXR1	ENSG00000114416	ES exp1
USP9X	ENSG00000124486	ES exp1
FZD7	ENSG00000155760	ES exp1
RUVBL1	ENSG00000175792	ES exp1
USO1	ENSG00000138768	ES exp1
ADAM23	ENSG00000114948	ES exp1
TRIM24	ENSG00000122779	ES exp1
FUBP1	ENSG00000162613	ES exp1
DDX18	ENSG00000088205	ES exp1
MAP7	ENSG00000135525	ES exp1
SYNGR3	ENSG00000127561	ES exp1
BUB3	ENSG00000154473	ES exp1
DDX21	ENSG00000165732	ES exp1
DCLK1	ENSG00000133083	ES exp1
AURKB	ENSG00000178999	ES exp1
NOLC1	ENSG00000166197	ES exp1
PTTG1	ENSG00000164611	ES exp1
MED14	ENSG00000180182	ES exp1
HOMER1	ENSG00000152413	ES exp1
NFE2L3	ENSG00000050344	ES exp1
G3BP2	ENSG00000138757	ES exp1
RABGAP1L	ENSG00000152061	ES exp1
SRA1	ENSG00000213523	ES exp1
CHAF1A	ENSG00000167670	ES exp1
DNAJB6	ENSG00000105993	ES exp1
AP1M2	ENSG00000129354	ES exp1
G3BP1	ENSG00000145907	ES exp1
CEBPZ	ENSG00000115816	ES exp1
PRMT3	ENSG00000185238	ES exp1
ZNF267	ENSG00000185947	ES exp1
TRIM22	ENSG00000132274	ES exp1
NPM3	ENSG00000107833	ES exp1
LYPLA1	ENSG00000120992	ES exp1
OLFM1	ENSG00000130558	ES exp1
MAD2L2	ENSG00000116670	ES exp1
PAICS	ENSG00000128050	ES exp1
PAICS	ENSG00000128050	ES exp1
POLR3G	ENSG00000113356	ES exp1
RAD51AP1	ENSG00000111247	ES exp1
IGF2BP3	ENSG00000136231	ES exp1
IGF2BP2	ENSG00000073792	ES exp1
MTHFD2	ENSG00000065911	ES exp1
KIF2C	ENSG00000142945	ES exp1
PIM2	ENSG00000102096	ES exp1
NUDT21	ENSG00000167005	ES exp1
DIDO1	ENSG00000101191	ES exp1
PSIP1	ENSG00000164985	ES exp1
WDHD1	ENSG00000198554	ES exp1
GPR176	ENSG00000166073	ES exp1
OIP5	ENSG00000104147	ES exp1
RRAS2	ENSG00000133818	ES exp1
MTF2	ENSG00000143033	ES exp1
SEPHS1	ENSG00000086475	ES exp1
TTLL12	ENSG00000100304	ES exp1
PASK	ENSG00000115687	ES exp1
MDN1	ENSG00000112159	ES exp1
COBL	ENSG00000106078	ES exp1
BOP1	ENSG00000261236	ES exp1
NCAPH	ENSG00000121152	ES exp1
FRAT2	ENSG00000181274	ES exp1
SIRT1	ENSG00000096717	ES exp1
CBX5	ENSG00000094916	ES exp1
TNPO3	ENSG00000064419	ES exp1
PRKD3	ENSG00000115825	ES exp1
KIF4A	ENSG00000090889	ES exp1
NOL11	ENSG00000130935	ES exp1
LRIG1	ENSG00000144749	ES exp1
AUTS2	ENSG00000158321	ES exp1
SERBP1	ENSG00000142864	ES exp1
PITPNC1	ENSG00000154217	ES exp1
GNL3	ENSG00000163938	ES exp1
CYP2S1	ENSG00000167600	ES exp1
PYCR2	ENSG00000143811	ES exp1
RRP15	ENSG00000067533	ES exp1
GMNN	ENSG00000112312	ES exp1
GAL	ENSG00000069482	ES exp1
ZNF589	ENSG00000164048	ES exp1
RNF138	ENSG00000134758	ES exp1
LARP7	ENSG00000174720	ES exp1
ESF1	ENSG00000089048	ES exp1
AZIN1	ENSG00000155096	ES exp1
LSR	ENSG00000105699	ES exp1
GINS2	ENSG00000131153	ES exp1
GPRC5B	ENSG00000167191	ES exp1
BRWD1	ENSG00000185658	ES exp1
PUS7	ENSG00000091127	ES exp1
EPB41L4B	ENSG00000095203	ES exp1
NCAPG2	ENSG00000146918	ES exp1
ZNF770	ENSG00000198146	ES exp1
PAK1IP1	ENSG00000111845	ES exp1
FANCL	ENSG00000115392	ES exp1
NUDT15	ENSG00000136159	ES exp1
LGR4	ENSG00000205213	ES exp1
MCM10	ENSG00000065328	ES exp1
PRPF40A	ENSG00000196504	ES exp1
CCAR1	ENSG00000060339	ES exp1
WDR12	ENSG00000138442	ES exp1
RCC2	ENSG00000179051	ES exp1
KLHL7	ENSG00000122550	ES exp1
EXOSC5	ENSG00000077348	ES exp1
NUP107	ENSG00000111581	ES exp1
SLC39A10	ENSG00000196950	ES exp1
NLN	ENSG00000123213	ES exp1
MTA3	ENSG00000057935	ES exp1
ZNF398	ENSG00000197024	ES exp1
SEMA6A	ENSG00000092421	ES exp1
NOC3L	ENSG00000173145	ES exp1
CAPRIN2	ENSG00000110888	ES exp1
DBNDD1	ENSG00000003249	ES exp1
CAMKV	ENSG00000164076	ES exp1
NUP37	ENSG00000075188	ES exp1
ELOVL6	ENSG00000170522	ES exp1
GNPTAB	ENSG00000111670	ES exp1
PUS1	ENSG00000177192	ES exp1
TMEM177	ENSG00000144120	ES exp1
SLC38A1	ENSG00000111371	ES exp1
CDT1	ENSG00000167513	ES exp1
SPRY4	ENSG00000187678	ES exp1
TCF7L1	ENSG00000152284	ES exp1
BCL2L12	ENSG00000126453	ES exp1
GINS4	ENSG00000147536	ES exp1
HPS3	ENSG00000163755	ES exp1
ANGEL2	ENSG00000174606	ES exp1
KIFC2	ENSG00000167702	ES exp1
DMKN	ENSG00000161249	ES exp1
EGLN3	ENSG00000129521	ES exp1
CDCA5	ENSG00000146670	ES exp1
MAL2	ENSG00000147676	ES exp1
ARL5B	ENSG00000165997	ES exp1
TUBB2B	ENSG00000137285	ES exp1
CKMT1A	ENSG00000223572	ES exp1
CDC25A	ENSG00000164045	ES exp2
DNMT3A	ENSG00000119772	ES exp2
DTYMK	ENSG00000168393	ES exp2
ETV4	ENSG00000175832	ES exp2
HELLS	ENSG00000119969	ES exp2
MYBL2	ENSG00000101057	ES exp2
RBM4	ENSG00000173933	ES exp2
SLC5A6	ENSG00000138074	ES exp2
RRP9	ENSG00000114767	ES exp2
NCAPH	ENSG00000121152	ES exp2
PRKD3	ENSG00000115825	ES exp2
GOLGA7	ENSG00000147533	ES exp2
MCM10	ENSG00000065328	ES exp2
DBNDD1	ENSG00000003249	ES exp2
AQP5	ENSG00000161798	H3K27 bound
ASCL2	ENSG00000183734	H3K27 bound
ZFHX3	ENSG00000140836	H3K27 bound
ATF3	ENSG00000162772	H3K27 bound
ATOH1	ENSG00000172238	H3K27 bound
BCL2	ENSG00000171791	H3K27 bound
CACNA1D	ENSG00000157388	H3K27 bound
CBR3	ENSG00000159231	H3K27 bound
CD8A	ENSG00000153563	H3K27 bound
CD34	ENSG00000174059	H3K27 bound
CD70	ENSG00000125726	H3K27 bound
CDKN2C	ENSG00000123080	H3K27 bound
CDX2	ENSG00000165556	H3K27 bound
CLCN5	ENSG00000171365	H3K27 bound
COL4A5	ENSG00000188153	H3K27 bound
COL9A2	ENSG00000049089	H3K27 bound
COMP	ENSG00000105664	H3K27 bound
CRYBA2	ENSG00000163499	H3K27 bound
CTNND2	ENSG00000169862	H3K27 bound
DACH1	ENSG00000276644	H3K27 bound
DLX3	ENSG00000064195	H3K27 bound
DLX4	ENSG00000108813	H3K27 bound
DUSP4	ENSG00000120875	H3K27 bound
EFNA1	ENSG00000169242	H3K27 bound
EFNA3	ENSG00000143590	H3K27 bound
EN2	ENSG00000164778	H3K27 bound
EPAS1	ENSG00000116016	H3K27 bound
EPHB3	ENSG00000182580	H3K27 bound
F2R	ENSG00000181104	H3K27 bound
FBP1	ENSG00000165140	H3K27 bound
FGF5	ENSG00000138675	H3K27 bound
FGF9	ENSG00000102678	H3K27 bound
FOXD2	ENSG00000186564	H3K27 bound
FLI1	ENSG00000151702	H3K27 bound
FUT4	ENSG00000196371	H3K27 bound
B4GALNT1	ENSG00000135454	H3K27 bound
GATA2	ENSG00000179348	H3K27 bound
GATA3	ENSG00000107485	H3K27 bound
GATA6	ENSG00000141448	H3K27 bound
GDNF	ENSG00000168621	H3K27 bound
GJB2	ENSG00000165474	H3K27 bound
GPM6B	ENSG00000046653	H3K27 bound
GRIA2	ENSG00000120251	H3K27 bound
HBA1	ENSG00000206172	H3K27 bound
HBA2	ENSG00000188536	H3K27 bound
HHEX	ENSG00000152804	H3K27 bound
MNX1	ENSG00000130675	H3K27 bound
FOXA2	ENSG00000125798	H3K27 bound
HOXB2	ENSG00000173917	H3K27 bound
HOXB3	ENSG00000120093	H3K27 bound
HOXB7	ENSG00000260027	H3K27 bound
HOXC4	ENSG00000198353	H3K27 bound
HOXC6	ENSG00000197757	H3K27 bound
HOXD9	ENSG00000128709	H3K27 bound
HSF4	ENSG00000102878	H3K27 bound
ISL1	ENSG00000016082	H3K27 bound
ITGA4	ENSG00000115232	H3K27 bound
ITPKA	ENSG00000137825	H3K27 bound
JUN	ENSG00000177606	H3K27 bound
KCNC4	ENSG00000116396	H3K27 bound
KCNMA1	ENSG00000156113	H3K27 bound
KCNQ3	ENSG00000184156	H3K27 bound
LGALS3	ENSG00000131981	H3K27 bound
LPL	ENSG00000175445	H3K27 bound
LTBP2	ENSG00000119681	H3K27 bound
MLLT3	ENSG00000171843	H3K27 bound
MYO5B	ENSG00000167306	H3K27 bound
NCAM1	ENSG00000149294	H3K27 bound
NEFM	ENSG00000104722	H3K27 bound
NEFL	ENSG00000277586	H3K27 bound
NEUROD2	ENSG00000171532	H3K27 bound
NFIX	ENSG00000008441	H3K27 bound
NKX3-1	ENSG00000167034	H3K27 bound
NPR3	ENSG00000113389	H3K27 bound
NTRK1	ENSG00000198400	H3K27 bound
PAPPA	ENSG00000182752	H3K27 bound
PAX6	ENSG00000007372	H3K27 bound
PDGFRA	ENSG00000134853	H3K27 bound
PGM5	ENSG00000154330	H3K27 bound
PITX1	ENSG00000069011	H3K27 bound
PKP1	ENSG00000081277	H3K27 bound
PLXNA2	ENSG00000076356	H3K27 bound
PMP22	ENSG00000109099	H3K27 bound
POLE	ENSG00000177084	H3K27 bound
POU4F1	ENSG00000152192	H3K27 bound
PRKCE	ENSG00000171132	H3K27 bound
PTGER4	ENSG00000171522	H3K27 bound
PXMP2	ENSG00000176894	H3K27 bound
RASGRF1	ENSG00000058335	H3K27 bound
RBP4	ENSG00000138207	H3K27 bound
RGS10	ENSG00000148908	H3K27 bound
SFRP1	ENSG00000104332	H3K27 bound
SHOX2	ENSG00000168779	H3K27 bound
SIM2	ENSG00000159263	H3K27 bound
SLC1A4	ENSG00000115902	H3K27 bound
SLC9A2	ENSG00000115616	H3K27 bound
SLIT1	ENSG00000187122	H3K27 bound
TBX2	ENSG00000121068	H3K27 bound
TCEA3	ENSG00000204219	H3K27 bound
TBX3	ENSG00000135111	H3K27 bound
NR2F2	ENSG00000185551	H3K27 bound
THBD	ENSG00000178726	H3K27 bound
TP73	ENSG00000078900	H3K27 bound
VDR	ENSG00000111424	H3K27 bound
ZBTB16	ENSG00000109906	H3K27 bound
SLC30A3	ENSG00000115194	H3K27 bound
BTG2	ENSG00000159388	H3K27 bound
PAX8	ENSG00000125618	H3K27 bound
EOMES	ENSG00000163508	H3K27 bound
PIR	ENSG00000087842	H3K27 bound
RGS20	ENSG00000147509	H3K27 bound
NOL4	ENSG00000101746	H3K27 bound
TRADD	ENSG00000102871	H3K27 bound
HRK	ENSG00000135116	H3K27 bound
CDK5R2	ENSG00000171450	H3K27 bound
INA	ENSG00000148798	H3K27 bound
REPS2	ENSG00000169891	H3K27 bound
MSC	ENSG00000178860	H3K27 bound
KLF4	ENSG00000136826	H3K27 bound
SLIT2	ENSG00000145147	H3K27 bound
LHX2	ENSG00000106689	H3K27 bound
ONECUT2	ENSG00000119547	H3K27 bound
NRG2	ENSG00000158458	H3K27 bound
CXCL14	ENSG00000145824	H3K27 bound
PDE4DIP	ENSG00000178104	H3K27 bound
ZEB2	ENSG00000169554	H3K27 bound
SV2B	ENSG00000185518	H3K27 bound
MAFB	ENSG00000204103	H3K27 bound
PTPRU	ENSG00000060656	H3K27 bound
IRX5	ENSG00000176842	H3K27 bound
SPON1	ENSG00000262655	H3K27 bound
SLC27A2	ENSG00000140284	H3K27 bound
STMN2	ENSG00000104435	H3K27 bound
PTPRT	ENSG00000196090	H3K27 bound
IKZF3	ENSG00000161405	H3K27 bound
VASH1	ENSG00000071246	H3K27 bound
DKK1	ENSG00000107984	H3K27 bound
PDZD2	ENSG00000133401	H3K27 bound
ASTN2	ENSG00000148219	H3K27 bound
HEY1	ENSG00000164683	H3K27 bound
DDAH1	ENSG00000153904	H3K27 bound
FLRT2	ENSG00000185070	H3K27 bound
TMEM59L	ENSG00000105696	H3K27 bound
CHRDL2	ENSG00000054938	H3K27 bound
OLFML2B	ENSG00000162745	H3K27 bound
FBXO3	ENSG00000110429	H3K27 bound
CNNM1	ENSG00000119946	H3K27 bound
PCDH17	ENSG00000118946	H3K27 bound
RPS6KA6	ENSG00000072133	H3K27 bound
TMOD2	ENSG00000128872	H3K27 bound
DUOX2	ENSG00000140279	H3K27 bound
TPPP3	ENSG00000159713	H3K27 bound
HES2	ENSG00000069812	H3K27 bound
CASZ1	ENSG00000130940	H3K27 bound
CRTAC1	ENSG00000095713	H3K27 bound
MCOLN3	ENSG00000055732	H3K27 bound
CAMK2N1	ENSG00000162545	H3K27 bound
HHAT	ENSG00000054392	H3K27 bound
MESP1	ENSG00000166823	H3K27 bound
BARX1	ENSG00000131668	H3K27 bound
BARHL1	ENSG00000125492	H3K27 bound
NDUFA4L2	ENSG00000185633	H3K27 bound
KIAA1324	ENSG00000116299	H3K27 bound
ZFYVE28	ENSG00000159733	H3K27 bound
CXCL16	ENSG00000161921	H3K27 bound
PROK2	ENSG00000163421	H3K27 bound
CLSTN2	ENSG00000158258	H3K27 bound
EPB41L4A	ENSG00000129595	H3K27 bound
SOX17	ENSG00000164736	H3K27 bound
CHST8	ENSG00000124302	H3K27 bound
IRX3	ENSG00000177508	H3K27 bound
RNF128	ENSG00000133135	H3K27 bound
SCD5	ENSG00000145284	H3K27 bound
WNT10A	ENSG00000135925	H3K27 bound
ZNF436	ENSG00000125945	H3K27 bound
KAZALD1	ENSG00000107821	H3K27 bound
RASSF5	ENSG00000266094	H3K27 bound
ESPN	ENSG00000187017	H3K27 bound
ANKRD27	ENSG00000105186	H3K27 bound
ZNF503	ENSG00000165655	H3K27 bound
CORO6	ENSG00000167549	H3K27 bound
COL27A1	ENSG00000196739	H3K27 bound
NAV2	ENSG00000166833	H3K27 bound
SLFN11	ENSG00000172716	H3K27 bound
DACH2	ENSG00000126733	H3K27 bound
USH1G	ENSG00000182040	H3K27 bound
SGPP2	ENSG00000163082	H3K27 bound
LAYN	ENSG00000204381	H3K27 bound
LRFN5	ENSG00000165379	H3K27 bound
FAM81A	ENSG00000157470	H3K27 bound
CLEC14A	ENSG00000176435	H3K27 bound
TMEM30B	ENSG00000182107	H3K27 bound
DCLK2	ENSG00000170390	H3K27 bound
OAF	ENSG00000184232	H3K27 bound
ANKRD18A	ENSG00000180071	H3K27 bound
NPNT	ENSG00000168743	H3K27 bound
LYSMD2	ENSG00000140280	H3K27 bound
FRMD3	ENSG00000172159	H3K27 bound
ZADH2	ENSG00000180011	H3K27 bound
RTN4RL2	ENSG00000186907	H3K27 bound
FAM89A	ENSG00000182118	H3K27 bound
ANKRD18B	ENSG00000230453	H3K27 bound
BMP6	ENSG00000153162	H3K27 bound
CAMK2B	ENSG00000058404	H3K27 bound
COL12A1	ENSG00000111799	H3K27 bound
EBF1	ENSG00000164330	H3K27 bound
ELAVL2	ENSG00000107105	H3K27 bound
FOXC1	ENSG00000054598	H3K27 bound
GRK5	ENSG00000198873	H3K27 bound
HIC1	ENSG00000177374	H3K27 bound
HOXA3	ENSG00000105997	H3K27 bound
HOXA4	ENSG00000197576	H3K27 bound
HOXA7	ENSG00000122592	H3K27 bound
HOXA9	ENSG00000078399	H3K27 bound
HOXA10	ENSG00000253293	H3K27 bound
HOXA13	ENSG00000106031	H3K27 bound
IGFBP3	ENSG00000146674	H3K27 bound
KCNQ1	ENSG00000053918	H3K27 bound
LMO1	ENSG00000166407	H3K27 bound
MSX2	ENSG00000120149	H3K27 bound
MYB	ENSG00000118513	H3K27 bound
P2RX5	ENSG00000083454	H3K27 bound
PDE8A	ENSG00000073417	H3K27 bound
POU3F2	ENSG00000184486	H3K27 bound
SFRP4	ENSG00000106483	H3K27 bound
TFAP2B	ENSG00000008196	H3K27 bound
TGFA	ENSG00000163235	H3K27 bound
STC2	ENSG00000113739	H3K27 bound
DCLK1	ENSG00000133083	H3K27 bound
YAF2	ENSG00000015153	H3K27 bound
PLXNC1	ENSG00000136040	H3K27 bound
ST8SIA5	ENSG00000101638	H3K27 bound
TLX3	ENSG00000164438	H3K27 bound
MED31	ENSG00000108590	H3K27 bound
NRN1	ENSG00000124785	H3K27 bound
ZBTB7A	ENSG00000178951	H3K27 bound
ETV7	ENSG00000010030	H3K27 bound
CNNM2	ENSG00000148842	H3K27 bound
ELOVL2	ENSG00000197977	H3K27 bound
NRIP3	ENSG00000175352	H3K27 bound
TMEM106C	ENSG00000134291	H3K27 bound
CLIP4	ENSG00000115295	H3K27 bound
TRIM7	ENSG00000146054	H3K27 bound
RSPO3	ENSG00000146374	H3K27 bound
TCEAL8	ENSG00000180964	H3K27 bound
SLC35D3	ENSG00000182747	H3K27 bound
CACNA1A	ENSG00000141837	H3K27 bound
CD38	ENSG00000004468	H3K27 bound
CRMP1	ENSG00000072832	H3K27 bound
DPP6	ENSG00000130226	H3K27 bound
DUSP6	ENSG00000139318	H3K27 bound
ELAVL3	ENSG00000196361	H3K27 bound
EPHA4	ENSG00000116106	H3K27 bound
FBN1	ENSG00000166147	H3K27 bound
GPC3	ENSG00000147257	H3K27 bound
GRIN2D	ENSG00000105464	H3K27 bound
IMPDH1	ENSG00000106348	H3K27 bound
TACSTD2	ENSG00000184292	H3K27 bound
NBL1	ENSG00000158747	H3K27 bound
NEFH	ENSG00000100285	H3K27 bound
NFIA	ENSG00000162599	H3K27 bound
NFIC	ENSG00000141905	H3K27 bound
NPAS2	ENSG00000170485	H3K27 bound
OVOL1	ENSG00000172818	H3K27 bound
PAX5	ENSG00000196092	H3K27 bound
PRKCH	ENSG00000027075	H3K27 bound
RBBP7	ENSG00000102054	H3K27 bound
SECTM1	ENSG00000141574	H3K27 bound
SLC6A11	ENSG00000132164	H3K27 bound
SOX9	ENSG00000125398	H3K27 bound
TNFRSF1B	ENSG00000028137	H3K27 bound
ST8SIA4	ENSG00000113532	H3K27 bound
ARHGEF7	ENSG00000102606	H3K27 bound
TCEAL1	ENSG00000172465	H3K27 bound
NDRG1	ENSG00000104419	H3K27 bound
SPON2	ENSG00000159674	H3K27 bound
SEMA4F	ENSG00000135622	H3K27 bound
RAB40B	ENSG00000141542	H3K27 bound
PHLDB1	ENSG00000019144	H3K27 bound
PPP1R13B	ENSG00000088808	H3K27 bound
COMMD3	ENSG00000148444	H3K27 bound
MAPK8IP2	ENSG00000008735	H3K27 bound
SLC40A1	ENSG00000138449	H3K27 bound
LEF1	ENSG00000138795	H3K27 bound
NIN	ENSG00000100503	H3K27 bound
DPYSL5	ENSG00000157851	H3K27 bound
C1orf115	ENSG00000162817	H3K27 bound
AMN	ENSG00000166126	H3K27 bound
RCSD1	ENSG00000198771	H3K27 bound
DNER	ENSG00000187957	H3K27 bound
TMEM54	ENSG00000121900	H3K27 bound
NOXO1	ENSG00000196408	H3K27 bound
UNC5B	ENSG00000107731	H3K27 bound
EBF3	ENSG00000108001	H3K27 bound
EIF4E3	ENSG00000163412	H3K27 bound
BLVRB	ENSG00000090013	H3K27 bound
CACNB3	ENSG00000167535	H3K27 bound
CD47	ENSG00000196776	H3K27 bound
LRBA	ENSG00000198589	H3K27 bound
CDX1	ENSG00000113722	H3K27 bound
COL8A1	ENSG00000144810	H3K27 bound
CPM	ENSG00000135678	H3K27 bound
CR2	ENSG00000117322	H3K27 bound
DCX	ENSG00000077279	H3K27 bound
DTNB	ENSG00000138101	H3K27 bound
EPHA3	ENSG00000044524	H3K27 bound
FUCA1	ENSG00000179163	H3K27 bound
GNAO1	ENSG00000087258	H3K27 bound
GRB10	ENSG00000106070	H3K27 bound
GSN	ENSG00000148180	H3K27 bound
IL10RA	ENSG00000110324	H3K27 bound
IL11	ENSG00000095752	H3K27 bound
KCNS3	ENSG00000170745	H3K27 bound
LAMB1	ENSG00000091136	H3K27 bound
MEIS1	ENSG00000143995	H3K27 bound
MMP2	ENSG00000087245	H3K27 bound
NOVA2	ENSG00000104967	H3K27 bound
NPR1	ENSG00000169418	H3K27 bound
NRGN	ENSG00000154146	H3K27 bound
PCSK2	ENSG00000125851	H3K27 bound
PTPRN2	ENSG00000155093	H3K27 bound
RARA	ENSG00000131759	H3K27 bound
RARRES2	ENSG00000106538	H3K27 bound
RNF2	ENSG00000121481	H3K27 bound
RPS6KA2	ENSG00000071242	H3K27 bound
SFTPC	ENSG00000168484	H3K27 bound
SH3GL2	ENSG00000107295	H3K27 bound
SLIT3	ENSG00000184347	H3K27 bound
SNAI2	ENSG00000019549	H3K27 bound
SNTB1	ENSG00000172164	H3K27 bound
STX1A	ENSG00000106089	H3K27 bound
CNTN2	ENSG00000184144	H3K27 bound
TBXAS1	ENSG00000059377	H3K27 bound
THBS2	ENSG00000186340	H3K27 bound
TLE2	ENSG00000065717	H3K27 bound
SEMA3B	ENSG00000012171	H3K27 bound
PRSS12	ENSG00000164099	H3K27 bound
CBX4	ENSG00000141582	H3K27 bound
SKAP1	ENSG00000141293	H3K27 bound
ABCC3	ENSG00000108846	H3K27 bound
TNFSF9	ENSG00000125657	H3K27 bound
ADAM15	ENSG00000143537	H3K27 bound
SYT7	ENSG00000011347	H3K27 bound
NRXN1	ENSG00000179915	H3K27 bound
SLC25A27	ENSG00000153291	H3K27 bound
RAB11FIP3	ENSG00000090565	H3K27 bound
FRAT1	ENSG00000165879	H3K27 bound
TRIM28	ENSG00000130726	H3K27 bound
RAMP1	ENSG00000132329	H3K27 bound
VAV3	ENSG00000134215	H3K27 bound
FBLN5	ENSG00000140092	H3K27 bound
FUT9	ENSG00000172461	H3K27 bound
C1QL1	ENSG00000131094	H3K27 bound
PADI2	ENSG00000117115	H3K27 bound
GPD1L	ENSG00000152642	H3K27 bound
SATB2	ENSG00000119042	H3K27 bound
SYNE1	ENSG00000131018	H3K27 bound
OSBP2	ENSG00000184792	H3K27 bound
NOC2L	ENSG00000188976	H3K27 bound
FBXO25	ENSG00000147364	H3K27 bound
SLCO3A1	ENSG00000176463	H3K27 bound
CRYL1	ENSG00000165475	H3K27 bound
MLXIPL	ENSG00000009950	H3K27 bound
PLLP	ENSG00000102934	H3K27 bound
ACTL6B	ENSG00000077080	H3K27 bound
PRKAG2	ENSG00000106617	H3K27 bound
CHDH	ENSG00000016391	H3K27 bound
IL17RB	ENSG00000056736	H3K27 bound
C14orf132	ENSG00000227051	H3K27 bound
SLC17A6	ENSG00000091664	H3K27 bound
MAN1C1	ENSG00000117643	H3K27 bound
RNPEPL1	ENSG00000142327	H3K27 bound
KIAA1191	ENSG00000122203	H3K27 bound
CACNG8	ENSG00000142408	H3K27 bound
SMOC2	ENSG00000112562	H3K27 bound
REEP1	ENSG00000068615	H3K27 bound
MLPH	ENSG00000115648	H3K27 bound
GCC1	ENSG00000179562	H3K27 bound
PARP8	ENSG00000151883	H3K27 bound
TTLL7	ENSG00000137941	H3K27 bound
GKAP1	ENSG00000165113	H3K27 bound
PRRT1	ENSG00000204314	H3K27 bound
WNT5B	ENSG00000111186	H3K27 bound
RTBDN	ENSG00000132026	H3K27 bound
ARID5B	ENSG00000150347	H3K27 bound
POLR3GL	ENSG00000121851	H3K27 bound
PCGF5	ENSG00000180628	H3K27 bound
KISS1R	ENSG00000116014	H3K27 bound
CAMK2N2	ENSG00000163888	H3K27 bound
PARD3B	ENSG00000116117	H3K27 bound
SEZ6	ENSG00000063015	H3K27 bound
GAB3	ENSG00000160219	H3K27 bound
RIMS4	ENSG00000101098	H3K27 bound
SAMD11	ENSG00000187634	H3K27 bound
CCDC50	ENSG00000152492	H3K27 bound
PRUNE2	ENSG00000106772	H3K27 bound
ZFPM1	ENSG00000179588	H3K27 bound
SSBP4	ENSG00000130511	H3K27 bound
CADM4	ENSG00000105767	H3K27 bound
FNDC5	ENSG00000160097	H3K27 bound
NEGR1	ENSG00000172260	H3K27 bound
ARL10	ENSG00000175414	H3K27 bound
FAM78A	ENSG00000126882	H3K27 bound
KLHL17	ENSG00000187961	H3K27 bound
MAST4	ENSG00000069020	H3K27 bound
MXRA7	ENSG00000182534	H3K27 bound
CDK4	ENSG00000135446	Myc targets1
TIMM17B	ENSG00000126768	Myc targets1
AKR1A1	ENSG00000117448	Myc targets1
CFDP1	ENSG00000153774	Myc targets1
CEACAM5	ENSG00000105388	Myc targets1
CEBPA	ENSG00000245848	Myc targets1
PAICS	ENSG00000128050	Myc targets1
EBP	ENSG00000147155	Myc targets1
ATF7	ENSG00000170653	Myc targets1
RCC1	ENSG00000180198	Myc targets1
PIM2	ENSG00000102096	Myc targets1
CHRNB1	ENSG00000170175	Myc targets1
CLCN6	ENSG00000011021	Myc targets1
CLNS1A	ENSG00000074201	Myc targets1
PARP1	ENSG00000143799	Myc targets1
CSTB	ENSG00000160213	Myc targets1
DBI	ENSG00000155368	Myc targets1
DCK	ENSG00000156136	Myc targets1
ACE	ENSG00000159640	Myc targets1
DKC1	ENSG00000130826	Myc targets1
E2F1	ENSG00000101412	Myc targets1
EEF1A2	ENSG00000101210	Myc targets1
EIF4A1	ENSG00000161960	Myc targets1
EIF4E	ENSG00000151247	Myc targets1
ELK1	ENSG00000126767	Myc targets1
ENO1	ENSG00000074800	Myc targets1
ETS2	ENSG00000157557	Myc targets1
ALDH2	ENSG00000111275	Myc targets1
FAH	ENSG00000103876	Myc targets1
FASN	ENSG00000169710	Myc targets1
FGFR4	ENSG00000160867	Myc targets1
FOXM1	ENSG00000111206	Myc targets1
SIRT1	ENSG00000096717	Myc targets1
RPL13A	ENSG00000142541	Myc targets1
FPGS	ENSG00000136877	Myc targets1
FXN	ENSG00000165060	Myc targets1
GALNS	ENSG00000141012	Myc targets1
GALT	ENSG00000213930	Myc targets1
GAPDH	ENSG00000111640	Myc targets1
AMD1	ENSG00000123505	Myc targets1
GAS8	ENSG00000141013	Myc targets1
PABPC1	ENSG00000070756	Myc targets1
AMPD2	ENSG00000116337	Myc targets1
BBC3	ENSG00000105327	Myc targets1
GLA	ENSG00000102393	Myc targets1
AMPD3	ENSG00000133805	Myc targets1
GSK3B	ENSG00000082701	Myc targets1
GSTP1	ENSG00000084207	Myc targets1
HBA2	ENSG00000188536	Myc targets1
HBB	ENSG00000244734	Myc targets1
HBE1	ENSG00000213931	Myc targets1
HIF1A	ENSG00000100644	Myc targets1
MNX1	ENSG00000130675	Myc targets1
HMBS	ENSG00000256269	Myc targets1
HMGN2	ENSG00000198830	Myc targets1
HNRNPA1	ENSG00000135486	Myc targets1
HNRNPA2B1	ENSG00000122566	Myc targets1
APC	ENSG00000134982	Myc targets1
APEX1	ENSG00000100823	Myc targets1
HES1	ENSG00000114315	Myc targets1
HSD11B2	ENSG00000176387	Myc targets1
HSPA8	ENSG00000109971	Myc targets1
HSP90AA1	ENSG00000080824	Myc targets1
HSP90AB1	ENSG00000096384	Myc targets1
HSPD1	ENSG00000144381	Myc targets1
ICAM1	ENSG00000090339	Myc targets1
ID3	ENSG00000117318	Myc targets1
ACADM	ENSG00000117054	Myc targets1
APP	ENSG00000142192	Myc targets1
IL11RA	ENSG00000137070	Myc targets1
IMPA2	ENSG00000141401	Myc targets1
INSR	ENSG00000171105	Myc targets1
IRF2	ENSG00000168310	Myc targets1
IRF3	ENSG00000126456	Myc targets1
ISG20	ENSG00000172183	Myc targets1
ITGB1	ENSG00000150093	Myc targets1
JUN	ENSG00000177606	Myc targets1
JUNB	ENSG00000171223	Myc targets1
ARF1	ENSG00000143761	Myc targets1
ARF4	ENSG00000168374	Myc targets1
RHOG	ENSG00000177105	Myc targets1
STMN1	ENSG00000117632	Myc targets1
LBR	ENSG00000143815	Myc targets1
LMNA	ENSG00000160789	Myc targets1
MAN2A2	ENSG00000196547	Myc targets1
MCM4	ENSG00000104738	Myc targets1
MCM7	ENSG00000166508	Myc targets1
MDM2	ENSG00000135679	Myc targets1
MET	ENSG00000105976	Myc targets1
MGST1	ENSG00000008394	Myc targets1
ASCL2	ENSG00000183734	Myc targets1
MSN	ENSG00000147065	Myc targets1
MTHFR	ENSG00000177000	Myc targets1
MUC1	ENSG00000185499	Myc targets1
ATF4	ENSG00000128272	Myc targets1
NBN	ENSG00000104320	Myc targets1
NCL	ENSG00000115053	Myc targets1
NEFM	ENSG00000104722	Myc targets1
NIT1	ENSG00000158793	Myc targets1
NME1	ENSG00000239672	Myc targets1
NTHL1	ENSG00000065057	Myc targets1
ACO2	ENSG00000100412	Myc targets1
SERPINE1	ENSG00000106366	Myc targets1
ACOX1	ENSG00000161533	Myc targets1
GOLGA7	ENSG00000147533	Myc targets1
PDHA1	ENSG00000131828	Myc targets1
PER1	ENSG00000179094	Myc targets1
PHB	ENSG00000167085	Myc targets1
PLK1	ENSG00000166851	Myc targets1
POLB	ENSG00000070501	Myc targets1
POLD2	ENSG00000106628	Myc targets1
PPID	ENSG00000171497	Myc targets1
NSUN2	ENSG00000037474	Myc targets1
PPP1R7	ENSG00000115685	Myc targets1
PSEN2	ENSG00000143801	Myc targets1
EIF5A2	ENSG00000163577	Myc targets1
PSMA3	ENSG00000100567	Myc targets1
PTEN	ENSG00000171862	Myc targets1
PTMA	ENSG00000187514	Myc targets1
BAX	ENSG00000087088	Myc targets1
QDPR	ENSG00000151552	Myc targets1
RBM3	ENSG00000102317	Myc targets1
CCND1	ENSG00000110092	Myc targets1
BCL2	ENSG00000171791	Myc targets1
RGS2	ENSG00000116741	Myc targets1
ACTB	ENSG00000075624	Myc targets1
BCL3	ENSG00000069399	Myc targets1
RPL10	ENSG00000147403	Myc targets1
RPL19	ENSG00000108298	Myc targets1
RPL22	ENSG00000116251	Myc targets1
RPL23A	ENSG00000198242	Myc targets1
RPL27A	ENSG00000166441	Myc targets1
RPL36A	ENSG00000241343	Myc targets1
RPS6	ENSG00000137154	Myc targets1
RPS15	ENSG00000115268	Myc targets1
RPS19	ENSG00000105372	Myc targets1
BMP4	ENSG00000125378	Myc targets1
SLC4A2	ENSG00000164889	Myc targets1
SLC19A1	ENSG00000173638	Myc targets1
POLR3D	ENSG00000168495	Myc targets1
SRD5A1	ENSG00000145545	Myc targets1
SRM	ENSG00000116649	Myc targets1
BRCA2	ENSG00000139618	Myc targets1
STAT6	ENSG00000166888	Myc targets1
ZFP36L2	ENSG00000152518	Myc targets1
BSG	ENSG00000172270	Myc targets1
SURF6	ENSG00000148296	Myc targets1
VAMP2	ENSG00000220205	Myc targets1
TCF12	ENSG00000140262	Myc targets1
TFRC	ENSG00000072274	Myc targets1
TGFB1	ENSG00000105329	Myc targets1
TGFB3	ENSG00000119699	Myc targets1
ACTG1	ENSG00000184009	Myc targets1
TOP1	ENSG00000198900	Myc targets1
TPM2	ENSG00000198467	Myc targets1
TSC2	ENSG00000103197	Myc targets1
TXN	ENSG00000136810	Myc targets1
UBA52	ENSG00000221983	Myc targets1
UROD	ENSG00000126088	Myc targets1
VHL	ENSG00000134086	Myc targets1
WEE1	ENSG00000166483	Myc targets1
ZNF146	ENSG00000167635	Myc targets1
IFRD2	ENSG00000214706	Myc targets1
SLBP	ENSG00000163950	Myc targets1
FOSL1	ENSG00000175592	Myc targets1
AKAP1	ENSG00000121057	Myc targets1
BCL2L12	ENSG00000126453	Myc targets1
CASP8	ENSG00000064012	Myc targets1
LMNB2	ENSG00000176619	Myc targets1
PEX3	ENSG00000034693	Myc targets1
CDK10	ENSG00000185324	Myc targets1
CTSF	ENSG00000174080	Myc targets1
HDAC3	ENSG00000171720	Myc targets1
SQSTM1	ENSG00000161011	Myc targets1
CCNB1	ENSG00000134057	Myc targets1
CCND2	ENSG00000118971	Myc targets1
CD2	ENSG00000116824	Myc targets1
SYNGR2	ENSG00000108639	Myc targets1
AP4M1	ENSG00000221838	Myc targets1
SLC9A3R2	ENSG00000065054	Myc targets1
NR1D1	ENSG00000126368	Myc targets1
CD63	ENSG00000135404	Myc targets1
HERPUD1	ENSG00000051108	Myc targets1
CD79B	ENSG00000007312	Myc targets1
TOMM20	ENSG00000173726	Myc targets1
AMD1	ENSG00000123505	Myc targets2
ARL1	ENSG00000120805	Myc targets2
ARRB2	ENSG00000141480	Myc targets2
ASAH1	ENSG00000104763	Myc targets2
ATF4	ENSG00000128272	Myc targets2
ATM	ENSG00000149311	Myc targets2
BARD1	ENSG00000138376	Myc targets2
BCKDHA	ENSG00000248098	Myc targets2
BCKDHB	ENSG00000083123	Myc targets2
CAD	ENSG00000084774	Myc targets2
CALM2	ENSG00000143933	Myc targets2
CALR	ENSG00000179218	Myc targets2
CAPZA1	ENSG00000116489	Myc targets2
CD79B	ENSG00000007312	Myc targets2
CDC6	ENSG00000094804	Myc targets2
CDC25B	ENSG00000101224	Myc targets2
CDK6	ENSG00000105810	Myc targets2
CDKN1B	ENSG00000111276	Myc targets2
CTSC	ENSG00000109861	Myc targets2
CISH	ENSG00000114737	Myc targets2
CKS2	ENSG00000123975	Myc targets2
CLCN3	ENSG00000109572	Myc targets2
CLCN6	ENSG00000011021	Myc targets2
CLN3	ENSG00000188603	Myc targets2
SLC31A1	ENSG00000136868	Myc targets2
COX7C	ENSG00000127184	Myc targets2
COX15	ENSG00000014919	Myc targets2
CR2	ENSG00000117322	Myc targets2
CREB1	ENSG00000118260	Myc targets2
CREBL2	ENSG00000111269	Myc targets2
CSTF3	ENSG00000176102	Myc targets2
CYBA	ENSG00000051523	Myc targets2
DAXX	ENSG00000204209	Myc targets2
DBI	ENSG00000155368	Myc targets2
DBP	ENSG00000105516	Myc targets2
DDB1	ENSG00000167986	Myc targets2
DDX1	ENSG00000079785	Myc targets2
DDX3X	ENSG00000215301	Myc targets2
DDX5	ENSG00000108654	Myc targets2
DDX10	ENSG00000178105	Myc targets2
DPAGT1	ENSG00000172269	Myc targets2
DPYSL3	ENSG00000113657	Myc targets2
EIF2S1	ENSG00000134001	Myc targets2
EIF2S3	ENSG00000130741	Myc targets2
ENO2	ENSG00000111674	Myc targets2
STOM	ENSG00000148175	Myc targets2
ERCC6	ENSG00000225830	Myc targets2
ETF1	ENSG00000120705	Myc targets2
ETFA	ENSG00000140374	Myc targets2
FABP5	ENSG00000164687	Myc targets2
FANCF	ENSG00000183161	Myc targets2
FKBP2	ENSG00000173486	Myc targets2
FLOT2	ENSG00000132589	Myc targets2
FTH1	ENSG00000167996	Myc targets2
XRCC6	ENSG00000196419	Myc targets2
GABPA	ENSG00000154727	Myc targets2
GAK	ENSG00000178950	Myc targets2
GALC	ENSG00000054983	Myc targets2
NR6A1	ENSG00000148200	Myc targets2
GCLC	ENSG00000001084	Myc targets2
GMDS	ENSG00000112699	Myc targets2
GNA12	ENSG00000146535	Myc targets2
GNS	ENSG00000135677	Myc targets2
GRK4	ENSG00000125388	Myc targets2
HADHB	ENSG00000138029	Myc targets2
HMMR	ENSG00000072571	Myc targets2
HNRNPA1	ENSG00000135486	Myc targets2
HNRNPL	ENSG00000104824	Myc targets2
HSPA2	ENSG00000126803	Myc targets2
HSPA9	ENSG00000113013	Myc targets2
HSPE1	ENSG00000115541	Myc targets2
IDH3B	ENSG00000101365	Myc targets2
IFNAR1	ENSG00000142166	Myc targets2
IFNGR1	ENSG00000027697	Myc targets2
IGBP1	ENSG00000089289	Myc targets2
ILK	ENSG00000166333	Myc targets2
ING1	ENSG00000153487	Myc targets2
IRF3	ENSG00000126456	Myc targets2
JARID2	ENSG00000008083	Myc targets2
KIF11	ENSG00000138160	Myc targets2
KPNA3	ENSG00000102753	Myc targets2
LAMP1	ENSG00000185896	Myc targets2
LDHA	ENSG00000134333	Myc targets2
FADS3	ENSG00000221968	Myc targets2
LNPEP	ENSG00000113441	Myc targets2
LSP1	ENSG00000130592	Myc targets2
LTA4H	ENSG00000111144	Myc targets2
M6PR	ENSG00000003056	Myc targets2
NBR1	ENSG00000188554	Myc targets2
MAD2L1	ENSG00000164109	Myc targets2
SMAD3	ENSG00000166949	Myc targets2
MAGOH	ENSG00000162385	Myc targets2
MAN2A1	ENSG00000112893	Myc targets2
MAT2A	ENSG00000168906	Myc targets2
MBNL1	ENSG00000152601	Myc targets2
MCM3	ENSG00000112118	Myc targets2
MCM5	ENSG00000100297	Myc targets2
MDH1	ENSG00000014641	Myc targets2
MAP3K5	ENSG00000197442	Myc targets2
RAB8A	ENSG00000167461	Myc targets2
METTL1	ENSG00000037897	Myc targets2
MFAP1	ENSG00000140259	Myc targets2
MFNG	ENSG00000100060	Myc targets2
MGAT2	ENSG00000168282	Myc targets2
MKLN1	ENSG00000128585	Myc targets2
MMP15	ENSG00000102996	Myc targets2
MOCS2	ENSG00000164172	Myc targets2
MSH2	ENSG00000095002	Myc targets2
MST1R	ENSG00000164078	Myc targets2
MT2A	ENSG00000125148	Myc targets2
MTF1	ENSG00000188786	Myc targets2
MTHFD1	ENSG00000100714	Myc targets2
PPP1R12A	ENSG00000058272	Myc targets2
NACA	ENSG00000196531	Myc targets2
NAGA	ENSG00000198951	Myc targets2
NUBP1	ENSG00000103274	Myc targets2
NCBP1	ENSG00000136937	Myc targets2
NCL	ENSG00000115053	Myc targets2
NDUFA1	ENSG00000125356	Myc targets2
NDUFA2	ENSG00000131495	Myc targets2
NDUFB1	ENSG00000183648	Myc targets2
NDUFB2	ENSG00000090266	Myc targets2
NDUFB3	ENSG00000119013	Myc targets2
NDUFB4	ENSG00000065518	Myc targets2
NDUFB5	ENSG00000136521	Myc targets2
NDUFB6	ENSG00000165264	Myc targets2
NDUFS1	ENSG00000023228	Myc targets2
NDUFV1	ENSG00000167792	Myc targets2
NDUFS6	ENSG00000145494	Myc targets2
DRG1	ENSG00000185721	Myc targets2
NFKBIB	ENSG00000104825	Myc targets2
NME1	ENSG00000239672	Myc targets2
CNOT2	ENSG00000111596	Myc targets2
CNOT4	ENSG00000080802	Myc targets2
NUP88	ENSG00000108559	Myc targets2
OAZ1	ENSG00000104904	Myc targets2
PA2G4	ENSG00000170515	Myc targets2
PCM1	ENSG00000078674	Myc targets2
PCMT1	ENSG00000120265	Myc targets2
PCNA	ENSG00000132646	Myc targets2
PCYT1A	ENSG00000161217	Myc targets2
PDE6D	ENSG00000156973	Myc targets2
PDK1	ENSG00000152256	Myc targets2
PDK2	ENSG00000005882	Myc targets2
PDK3	ENSG00000067992	Myc targets2
PER1	ENSG00000179094	Myc targets2
PEX6	ENSG00000124587	Myc targets2
PFN1	ENSG00000108518	Myc targets2
PIGF	ENSG00000151665	Myc targets2
PMM2	ENSG00000140650	Myc targets2
PMS1	ENSG00000064933	Myc targets2
UBL3	ENSG00000122042	Myc targets2
POLH	ENSG00000170734	Myc targets2
POU2F1	ENSG00000143190	Myc targets2
PPA1	ENSG00000180817	Myc targets2
PPIA	ENSG00000196262	Myc targets2
PPP1CB	ENSG00000213639	Myc targets2
PPP1R7	ENSG00000115685	Myc targets2
PPP2CA	ENSG00000113575	Myc targets2
PPP2R1B	ENSG00000137713	Myc targets2
PPP3CA	ENSG00000138814	Myc targets2
PREP	ENSG00000085377	Myc targets2
PRKAB1	ENSG00000111725	Myc targets2
PRKAB2	ENSG00000131791	Myc targets2
PRKAG1	ENSG00000181929	Myc targets2
PKN2	ENSG00000065243	Myc targets2
PRKCSH	ENSG00000130175	Myc targets2
PRKDC	ENSG00000253729	Myc targets2
MAPK7	ENSG00000166484	Myc targets2
MAP2K5	ENSG00000137764	Myc targets2
MAP2K7	ENSG00000076984	Myc targets2
PRPS2	ENSG00000101911	Myc targets2
PRPSAP1	ENSG00000161542	Myc targets2
PSMA1	ENSG00000129084	Myc targets2
PSMA5	ENSG00000143106	Myc targets2
PSMB5	ENSG00000100804	Myc targets2
PSMB7	ENSG00000136930	Myc targets2
PSMC4	ENSG00000013275	Myc targets2
PSMC5	ENSG00000087191	Myc targets2
PSMD3	ENSG00000108344	Myc targets2
PSMD5	ENSG00000095261	Myc targets2
PSMD7	ENSG00000103035	Myc targets2
PSMD8	ENSG00000099341	Myc targets2
PSMD10	ENSG00000101843	Myc targets2
PTPN1	ENSG00000196396	Myc targets2
PTPN6	ENSG00000111679	Myc targets2
PTPRF	ENSG00000142949	Myc targets2
PYCR1	ENSG00000183010	Myc targets2
ALDH18A1	ENSG00000059573	Myc targets2
RAB1A	ENSG00000138069	Myc targets2
RAB3A	ENSG00000105649	Myc targets2
RAC2	ENSG00000128340	Myc targets2
RAD9A	ENSG00000172613	Myc targets2
RAP2B	ENSG00000181467	Myc targets2
RASA1	ENSG00000145715	Myc targets2
ARID4A	ENSG00000032219	Myc targets2
RBBP8	ENSG00000101773	Myc targets2
RBL1	ENSG00000080839	Myc targets2
RBM4	ENSG00000173933	Myc targets2
RECQL	ENSG00000004700	Myc targets2
RFX5	ENSG00000143390	Myc targets2
RGS16	ENSG00000143333	Myc targets2
RHEB	ENSG00000106615	Myc targets2
RNF4	ENSG00000063978	Myc targets2
ABCE1	ENSG00000164163	Myc targets2
RPL5	ENSG00000122406	Myc targets2
RPL8	ENSG00000161016	Myc targets2
RPL9	ENSG00000163682	Myc targets2
RPL13	ENSG00000167526	Myc targets2
RPL15	ENSG00000174748	Myc targets2
RPL18	ENSG00000063177	Myc targets2
RPL19	ENSG00000108298	Myc targets2
RPL27	ENSG00000131469	Myc targets2
RPL27A	ENSG00000166441	Myc targets2
RPL31	ENSG00000071082	Myc targets2
RPL32	ENSG00000144713	Myc targets2
RPL37	ENSG00000145592	Myc targets2
RPLP1	ENSG00000137818	Myc targets2
RPS5	ENSG00000083845	Myc targets2
RPS6	ENSG00000137154	Myc targets2
RPS6KA2	ENSG00000071242	Myc targets2
RPS6KB1	ENSG00000108443	Myc targets2
RPS13	ENSG00000110700	Myc targets2
RPS19	ENSG00000105372	Myc targets2
RPS20	ENSG00000008988	Myc targets2
RPS21	ENSG00000171858	Myc targets2
RPS25	ENSG00000118181	Myc targets2
RPS26	ENSG00000197728	Myc targets2
RPS27A	ENSG00000143947	Myc targets2
RPS29	ENSG00000213741	Myc targets2
RRAS	ENSG00000126458	Myc targets2
SCD	ENSG00000099194	Myc targets2
SCO1	ENSG00000133028	Myc targets2
SDF2	ENSG00000132581	Myc targets2
SLC1A4	ENSG00000115902	Myc targets2
SLC7A1	ENSG00000139514	Myc targets2
SLC12A2	ENSG00000064651	Myc targets2
SNAPC1	ENSG00000023608	Myc targets2
SNAPC3	ENSG00000164975	Myc targets2
SNRPA	ENSG00000077312	Myc targets2
SNRPD3	ENSG00000100028	Myc targets2
SOD1	ENSG00000142168	Myc targets2
SOX12	ENSG00000177732	Myc targets2
SP4	ENSG00000105866	Myc targets2
SPIB	ENSG00000269404	Myc targets2
SRD5A1	ENSG00000145545	Myc targets2
SRI	ENSG00000075142	Myc targets2
SREBF2	ENSG00000198911	Myc targets2
SRP54	ENSG00000100883	Myc targets2
SRP68	ENSG00000167881	Myc targets2
SSB	ENSG00000138385	Myc targets2
SUPT5H	ENSG00000196235	Myc targets2
SYK	ENSG00000165025	Myc targets2
SYPL1	ENSG00000008282	Myc targets2
CNTN2	ENSG00000184144	Myc targets2
TCF12	ENSG00000140262	Myc targets2
MLX	ENSG00000108788	Myc targets2
TLE3	ENSG00000140332	Myc targets2
TMF1	ENSG00000144747	Myc targets2
TMPO	ENSG00000120802	Myc targets2
TMSB4X	ENSG00000205542	Myc targets2
TNFAIP1	ENSG00000109079	Myc targets2
TP53	ENSG00000141510	Myc targets2
TPP2	ENSG00000134900	Myc targets2
TPR	ENSG00000047410	Myc targets2
TPT1	ENSG00000133112	Myc targets2
HSP90B1	ENSG00000166598	Myc targets2
TSC2	ENSG00000103197	Myc targets2
TUBG1	ENSG00000131462	Myc targets2
TULP3	ENSG00000078246	Myc targets2
TYK2	ENSG00000105397	Myc targets2
U2AF1	ENSG00000160201	Myc targets2
UBE2D3	ENSG00000109332	Myc targets2
UBE2G2	ENSG00000184787	Myc targets2
UCHL1	ENSG00000154277	Myc targets2
USP4	ENSG00000114316	Myc targets2
UQCRC2	ENSG00000140740	Myc targets2
USP1	ENSG00000162607	Myc targets2
VASP	ENSG00000125753	Myc targets2
VCP	ENSG00000165280	Myc targets2
VDAC2	ENSG00000165637	Myc targets2
VGF	ENSG00000128564	Myc targets2
EIF4H	ENSG00000106682	Myc targets2
YY1	ENSG00000100811	Myc targets2
YWHAH	ENSG00000128245	Myc targets2
ZFPL1	ENSG00000162300	Myc targets2
ZNF7	ENSG00000147789	Myc targets2
ZNF12	ENSG00000164631	Myc targets2
ZNF35	ENSG00000169981	Myc targets2
ZNF134	ENSG00000213762	Myc targets2
ZNF136	ENSG00000196646	Myc targets2
ZNF142	ENSG00000115568	Myc targets2
TRIM25	ENSG00000121060	Myc targets2
PTP4A1	ENSG00000112245	Myc targets2
CSDE1	ENSG00000009307	Myc targets2
DAP3	ENSG00000132676	Myc targets2
FZD5	ENSG00000163251	Myc targets2
CCDC6	ENSG00000108091	Myc targets2
CUL5	ENSG00000166266	Myc targets2
COIL	ENSG00000121058	Myc targets2
ELL	ENSG00000105656	Myc targets2
LZTR1	ENSG00000099949	Myc targets2
USP11	ENSG00000102226	Myc targets2
SMC1A	ENSG00000072501	Myc targets2
TMEM187	ENSG00000177854	Myc targets2
LAGE3	ENSG00000196976	Myc targets2
ACOX3	ENSG00000087008	Myc targets2
SLC25A11	ENSG00000108528	Myc targets2
TAGLN2	ENSG00000158710	Myc targets2
UXT	ENSG00000126756	Myc targets2
EEA1	ENSG00000102189	Myc targets2
STX7	ENSG00000079950	Myc targets2
GNPAT	ENSG00000116906	Myc targets2
RANBP3	ENSG00000031823	Myc targets2
SLC43A1	ENSG00000149150	Myc targets2
PEX3	ENSG00000034693	Myc targets2
PARG	ENSG00000227345	Myc targets2
COPS3	ENSG00000141030	Myc targets2
AGPS	ENSG00000018510	Myc targets2
BLZF1	ENSG00000117475	Myc targets2
PIAS1	ENSG00000033800	Myc targets2
DEGS1	ENSG00000143753	Myc targets2
MADD	ENSG00000110514	Myc targets2
MKNK1	ENSG00000079277	Myc targets2
KHSRP	ENSG00000088247	Myc targets2
AKR7A2	ENSG00000053371	Myc targets2
PRKRA	ENSG00000180228	Myc targets2
USO1	ENSG00000138768	Myc targets2
RNASET2	ENSG00000026297	Myc targets2
EIF3I	ENSG00000084623	Myc targets2
STX16	ENSG00000124222	Myc targets2
STX10	ENSG00000104915	Myc targets2
JRKL	ENSG00000183340	Myc targets2
SNX3	ENSG00000112335	Myc targets2
CD164	ENSG00000135535	Myc targets2
RAB11A	ENSG00000103769	Myc targets2
RIPK2	ENSG00000104312	Myc targets2
PEX11B	ENSG00000131779	Myc targets2
SUCLG1	ENSG00000163541	Myc targets2
TRIM24	ENSG00000122779	Myc targets2
DPM1	ENSG00000000419	Myc targets2
DPM2	ENSG00000136908	Myc targets2
SAP30	ENSG00000164105	Myc targets2
GGH	ENSG00000137563	Myc targets2
DLEU2	ENSG00000231607	Myc targets2
ARHGEF7	ENSG00000102606	Myc targets2
SQSTM1	ENSG00000161011	Myc targets2
SGPL1	ENSG00000166224	Myc targets2
CDC16	ENSG00000130177	Myc targets2
SLC5A6	ENSG00000138074	Myc targets2
HERC1	ENSG00000103657	Myc targets2
MBD4	ENSG00000129071	Myc targets2
PLOD3	ENSG00000106397	Myc targets2
BAZ1B	ENSG00000009954	Myc targets2
NFS1	ENSG00000244005	Myc targets2
ASH2L	ENSG00000129691	Myc targets2
LATS1	ENSG00000131023	Myc targets2
AIFM1	ENSG00000156709	Myc targets2
RRP9	ENSG00000114767	Myc targets2
ATG12	ENSG00000145782	Myc targets2
EXO1	ENSG00000174371	Myc targets2
COX7A2L	ENSG00000115944	Myc targets2
AP4M1	ENSG00000221838	Myc targets2
VAPA	ENSG00000101558	Myc targets2
RPS6KA5	ENSG00000100784	Myc targets2
COPS2	ENSG00000166200	Myc targets2
TRIP13	ENSG00000071539	Myc targets2
GTF3C5	ENSG00000148308	Myc targets2
GTF3C4	ENSG00000125484	Myc targets2
EFTUD2	ENSG00000108883	Myc targets2
PPT2	ENSG00000221988	Myc targets2
CIAO1	ENSG00000144021	Myc targets2
RECQL5	ENSG00000108469	Myc targets2
PEX16	ENSG00000121680	Myc targets2
MED17	ENSG00000042429	Myc targets2
GSTO1	ENSG00000148834	Myc targets2
EIF4E2	ENSG00000135930	Myc targets2
MED20	ENSG00000124641	Myc targets2
PMPCB	ENSG00000105819	Myc targets2
FXR2	ENSG00000129245	Myc targets2
SPTLC2	ENSG00000100596	Myc targets2
EEF1E1	ENSG00000124802	Myc targets2
POLR1C	ENSG00000171453	Myc targets2
APBA3	ENSG00000011132	Myc targets2
CHD1L	ENSG00000131778	Myc targets2
H6PD	ENSG00000049239	Myc targets2
NR1D1	ENSG00000126368	Myc targets2
RBM39	ENSG00000131051	Myc targets2
IER2	ENSG00000160888	Myc targets2
RNF7	ENSG00000114125	Myc targets2
PTDSS1	ENSG00000156471	Myc targets2
MAML1	ENSG00000161021	Myc targets2
KEAP1	ENSG00000079999	Myc targets2
GINS1	ENSG00000101003	Myc targets2
AMMECR1	ENSG00000101935	Myc targets2
GOLGA5	ENSG00000066455	Myc targets2
THRAP3	ENSG00000054118	Myc targets2
NUP153	ENSG00000124789	Myc targets2
DMTF1	ENSG00000135164	Myc targets2
HDAC6	ENSG00000094631	Myc targets2
SAE1	ENSG00000142230	Myc targets2
ABCB6	ENSG00000115657	Myc targets2
ARPC4	ENSG00000241553	Myc targets2
ACTR3	ENSG00000115091	Myc targets2
NUBP2	ENSG00000095906	Myc targets2
RAD50	ENSG00000113522	Myc targets2
KIF20A	ENSG00000112984	Myc targets2
FRY	ENSG00000073910	Myc targets2
TRAP1	ENSG00000126602	Myc targets2
ARFRP1	ENSG00000101246	Myc targets2
AKAP9	ENSG00000127914	Myc targets2
CEBPZ	ENSG00000115816	Myc targets2
RCL1	ENSG00000120158	Myc targets2
PSME3	ENSG00000131467	Myc targets2
MPHOSPH6	ENSG00000135698	Myc targets2
USPL1	ENSG00000132952	Myc targets2
PSMD14	ENSG00000115233	Myc targets2
TRIB1	ENSG00000173334	Myc targets2
ABCC4	ENSG00000125257	Myc targets2
ZMPSTE24	ENSG00000084073	Myc targets2
STUB1	ENSG00000103266	Myc targets2
SAP18	ENSG00000150459	Myc targets2
DNAJA2	ENSG00000069345	Myc targets2
MAEA	ENSG00000090316	Myc targets2
DLEU1	ENSG00000176124	Myc targets2
LANCL1	ENSG00000115365	Myc targets2
HMG20A	ENSG00000140382	Myc targets2
TUBA1B	ENSG00000123416	Myc targets2
CEPT1	ENSG00000134255	Myc targets2
ANAPC10	ENSG00000164162	Myc targets2
PIAS3	ENSG00000131788	Myc targets2
PRMT5	ENSG00000100462	Myc targets2
TIMM23	ENSG00000265354	Myc targets2
TIMM17A	ENSG00000134375	Myc targets2
HAX1	ENSG00000143575	Myc targets2
COG5	ENSG00000164597	Myc targets2
TIMM44	ENSG00000104980	Myc targets2
MYBBP1A	ENSG00000132382	Myc targets2
CIB1	ENSG00000185043	Myc targets2
DDX17	ENSG00000100201	Myc targets2
ARL6IP5	ENSG00000144746	Myc targets2
CCT7	ENSG00000135624	Myc targets2
ERLIN1	ENSG00000107566	Myc targets2
SPAG5	ENSG00000076382	Myc targets2
POLR3G	ENSG00000113356	Myc targets2
IVNS1ABP	ENSG00000116679	Myc targets2
RAD51AP1	ENSG00000111247	Myc targets2
PMVK	ENSG00000163344	Myc targets2
RRAGA	ENSG00000155876	Myc targets2
CCT8	ENSG00000156261	Myc targets2
AP4B1	ENSG00000134262	Myc targets2
NFAT5	ENSG00000102908	Myc targets2
PTGES3	ENSG00000110958	Myc targets2
AHCYL1	ENSG00000168710	Myc targets2
ZNF274	ENSG00000171606	Myc targets2
WDR4	ENSG00000160193	Myc targets2
YIF1A	ENSG00000174851	Myc targets2
SUGT1	ENSG00000165416	Myc targets2
RNPS1	ENSG00000205937	Myc targets2
SEC61B	ENSG00000106803	Myc targets2
TMED10	ENSG00000170348	Myc targets2
MAPRE2	ENSG00000166974	Myc targets2
CYB561D2	ENSG00000114395	Myc targets2
TOPBP1	ENSG00000163781	Myc targets2
BTN2A1	ENSG00000112763	Myc targets2
POLR3A	ENSG00000148606	Myc targets2
PWP1	ENSG00000136045	Myc targets2
AP4S1	ENSG00000100478	Myc targets2
MAP4K5	ENSG00000012983	Myc targets2
RASSF1	ENSG00000068028	Myc targets2
SUPT16H	ENSG00000092201	Myc targets2
AKAP10	ENSG00000108599	Myc targets2
RPL35	ENSG00000136942	Myc targets2
PDCD10	ENSG00000114209	Myc targets2
DCTN3	ENSG00000137100	Myc targets2
PHB2	ENSG00000215021	Myc targets2
GABARAP	ENSG00000170296	Myc targets2
MTF2	ENSG00000143033	Myc targets2
NCBP2	ENSG00000114503	Myc targets2
MAPRE1	ENSG00000101367	Myc targets2
ATF6	ENSG00000118217	Myc targets2
ITGB3BP	ENSG00000142856	Myc targets2
AP4E1	ENSG00000081014	Myc targets2
CBX5	ENSG00000094916	Myc targets2
DDX58	ENSG00000107201	Myc targets2
CORO1C	ENSG00000110880	Myc targets2
CD2AP	ENSG00000198087	Myc targets2
MKRN1	ENSG00000133606	Myc targets2
NUP62	ENSG00000213024	Myc targets2
ARFIP2	ENSG00000132254	Myc targets2
ZKSCAN5	ENSG00000196652	Myc targets2
SDF2L1	ENSG00000128228	Myc targets2
MAFF	ENSG00000185022	Myc targets2
FTSJ1	ENSG00000068438	Myc targets2
RAB3GAP2	ENSG00000118873	Myc targets2
SLC39A6	ENSG00000141424	Myc targets2
ATXN10	ENSG00000130638	Myc targets2
PRDX5	ENSG00000126432	Myc targets2
APPL1	ENSG00000157500	Myc targets2
FBXO5	ENSG00000112029	Myc targets2
MYCBP	ENSG00000214114	Myc targets2
TIMM9	ENSG00000100575	Myc targets2
TIMM8B	ENSG00000150779	Myc targets2
NUFIP1	ENSG00000083635	Myc targets2
ACAD8	ENSG00000151498	Myc targets2
ST6GALNAC4	ENSG00000136840	Myc targets2
TRAPPC3	ENSG00000054116	Myc targets2
CACYBP	ENSG00000116161	Myc targets2
SNX5	ENSG00000089006	Myc targets2
SERP1	ENSG00000120742	Myc targets2
ARHGEF16	ENSG00000130762	Myc targets2
TNFRSF21	ENSG00000146072	Myc targets2
LSM1	ENSG00000175324	Myc targets2
MOCS3	ENSG00000124217	Myc targets2
EIF3K	ENSG00000178982	Myc targets2
RABGEF1	ENSG00000154710	Myc targets2
HTRA2	ENSG00000115317	Myc targets2
MAT2B	ENSG00000038274	Myc targets2
NXT1	ENSG00000132661	Myc targets2
TMOD2	ENSG00000128872	Myc targets2
ABT1	ENSG00000146109	Myc targets2
RBM15B	ENSG00000259956	Myc targets2
CPSF1	ENSG00000071894	Myc targets2
HOOK2	ENSG00000095066	Myc targets2
HCFC2	ENSG00000111727	Myc targets2
PYCR2	ENSG00000143811	Myc targets2
SERTAD1	ENSG00000197019	Myc targets2
POMT2	ENSG00000009830	Myc targets2
UBQLN1	ENSG00000135018	Myc targets2
CXXC1	ENSG00000154832	Myc targets2
DEF6	ENSG00000023892	Myc targets2
RNF141	ENSG00000110315	Myc targets2
HEBP1	ENSG00000013583	Myc targets2
ZNF593	ENSG00000142684	Myc targets2
RPS27L	ENSG00000185088	Myc targets2
POLR1D	ENSG00000186184	Myc targets2
DYNC1LI1	ENSG00000144635	Myc targets2
MRTO4	ENSG00000053372	Myc targets2
DCTN4	ENSG00000132912	Myc targets2
NAGPA	ENSG00000103174	Myc targets2
HSPA14	ENSG00000187522	Myc targets2
ABI3	ENSG00000108798	Myc targets2
PIGP	ENSG00000185808	Myc targets2
IER5	ENSG00000162783	Myc targets2
SCAND1	ENSG00000171222	Myc targets2
GMIP	ENSG00000089639	Myc targets2
FKBP11	ENSG00000134285	Myc targets2
ZDHHC3	ENSG00000163812	Myc targets2
ATP6V1D	ENSG00000100554	Myc targets2
PPME1	ENSG00000214517	Myc targets2
NOL7	ENSG00000225921	Myc targets2
DDX41	ENSG00000183258	Myc targets2
HSD17B7	ENSG00000132196	Myc targets2
SCLY	ENSG00000132330	Myc targets2
AZIN1	ENSG00000155096	Myc targets2
PCF11	ENSG00000165494	Myc targets2
TRIM33	ENSG00000197323	Myc targets2
LSR	ENSG00000105699	Myc targets2
TRMT6	ENSG00000089195	Myc targets2
STYXL1	ENSG00000127952	Myc targets2
GINS2	ENSG00000131153	Myc targets2
ASB1	ENSG00000065802	Myc targets2
MPP6	ENSG00000105926	Myc targets2
LSM8	ENSG00000128534	Myc targets2
VPS29	ENSG00000111237	Myc targets2
PPP6C	ENSG00000119414	Myc targets2
POLR3K	ENSG00000161980	Myc targets2
BTBD1	ENSG00000064726	Myc targets2
NUP54	ENSG00000138750	Myc targets2
PTOV1	ENSG00000104960	Myc targets2
POLE3	ENSG00000148229	Myc targets2
GDAP1	ENSG00000104381	Myc targets2
GNB1L	ENSG00000185838	Myc targets2
LZTFL1	ENSG00000163818	Myc targets2
TRIM44	ENSG00000166326	Myc targets2
OCIAD1	ENSG00000109180	Myc targets2
CNDP2	ENSG00000133313	Myc targets2
GLT8D1	ENSG00000016864	Myc targets2
CBWD1	ENSG00000172785	Myc targets2
ACSS2	ENSG00000131069	Myc targets2
DMAP1	ENSG00000178028	Myc targets2
SLC25A40	ENSG00000075303	Myc targets2
DIABLO	ENSG00000184047	Myc targets2
PNO1	ENSG00000115946	Myc targets2
KIF15	ENSG00000163808	Myc targets2
PCNP	ENSG00000081154	Myc targets2
ZNF286A	ENSG00000187607	Myc targets2
BIRC6	ENSG00000115760	Myc targets2
POLD4	ENSG00000175482	Myc targets2
NGB	ENSG00000165553	Myc targets2
TGIF2	ENSG00000118707	Myc targets2
SAV1	ENSG00000151748	Myc targets2
MAGEF1	ENSG00000177383	Myc targets2
SLC39A8	ENSG00000138821	Myc targets2
NCAPG	ENSG00000109805	Myc targets2
ELOVL1	ENSG00000066322	Myc targets2
MRPL40	ENSG00000185608	Myc targets2
EPC1	ENSG00000120616	Myc targets2
POLR1B	ENSG00000125630	Myc targets2
ABCB7	ENSG00000131269	Nanog targets
ACADM	ENSG00000117054	Nanog targets
ACAT2	ENSG00000120437	Nanog targets
ACO2	ENSG00000100412	Nanog targets
ADAR	ENSG00000160710	Nanog targets
ADD3	ENSG00000148700	Nanog targets
AP2A1	ENSG00000196961	Nanog targets
AP1G1	ENSG00000166747	Nanog targets
ALCAM	ENSG00000170017	Nanog targets
ANXA1	ENSG00000135046	Nanog targets
APLP2	ENSG00000084234	Nanog targets
ARF3	ENSG00000134287	Nanog targets
ARF4	ENSG00000168374	Nanog targets
ARHGAP1	ENSG00000175220	Nanog targets
ASAH1	ENSG00000104763	Nanog targets
ATF4	ENSG00000128272	Nanog targets
ATP6V1A	ENSG00000114573	Nanog targets
B2M	ENSG00000166710	Nanog targets
BCAT1	ENSG00000060982	Nanog targets
BCKDHA	ENSG00000248098	Nanog targets
BCL9	ENSG00000116128	Nanog targets
BMP2	ENSG00000125845	Nanog targets
BMP7	ENSG00000101144	Nanog targets
POLR3D	ENSG00000168495	Nanog targets
BNIP1	ENSG00000113734	Nanog targets
ZFP36L1	ENSG00000185650	Nanog targets
KLF5	ENSG00000102554	Nanog targets
BUB1B	ENSG00000156970	Nanog targets
CACNA1A	ENSG00000141837	Nanog targets
CACNA2D1	ENSG00000153956	Nanog targets
CALD1	ENSG00000122786	Nanog targets
CALM2	ENSG00000143933	Nanog targets
CALR	ENSG00000179218	Nanog targets
CAPZA2	ENSG00000198898	Nanog targets
CAV1	ENSG00000105974	Nanog targets
RUNX1T1	ENSG00000079102	Nanog targets
SERPINH1	ENSG00000149257	Nanog targets
ENTPD1	ENSG00000138185	Nanog targets
CDH1	ENSG00000039068	Nanog targets
CDH2	ENSG00000170558	Nanog targets
CDK6	ENSG00000105810	Nanog targets
CETN3	ENSG00000153140	Nanog targets
CFL1	ENSG00000172757	Nanog targets
CHD2	ENSG00000173575	Nanog targets
FOXN3	ENSG00000053254	Nanog targets
CKS2	ENSG00000123975	Nanog targets
CLN3	ENSG00000188603	Nanog targets
CNN2	ENSG00000064666	Nanog targets
CNN3	ENSG00000117519	Nanog targets
COL4A5	ENSG00000188153	Nanog targets
COL7A1	ENSG00000114270	Nanog targets
COL12A1	ENSG00000111799	Nanog targets
COX6A1	ENSG00000111775	Nanog targets
CPT1A	ENSG00000110090	Nanog targets
CRYZ	ENSG00000116791	Nanog targets
CS	ENSG00000062485	Nanog targets
MAPK14	ENSG00000112062	Nanog targets
CSNK1E	ENSG00000213923	Nanog targets
VCAN	ENSG00000038427	Nanog targets
CSTF1	ENSG00000101138	Nanog targets
CSTF3	ENSG00000176102	Nanog targets
CXADR	ENSG00000154639	Nanog targets
CYLD	ENSG00000083799	Nanog targets
CYP1B1	ENSG00000138061	Nanog targets
DCX	ENSG00000077279	Nanog targets
DDX5	ENSG00000108654	Nanog targets
DMXL1	ENSG00000172869	Nanog targets
DHCR7	ENSG00000172893	Nanog targets
DNM2	ENSG00000079805	Nanog targets
DPAGT1	ENSG00000172269	Nanog targets
DPYSL2	ENSG00000092964	Nanog targets
DPYSL3	ENSG00000113657	Nanog targets
DTNA	ENSG00000134769	Nanog targets
DUSP6	ENSG00000139318	Nanog targets
DVL2	ENSG00000004975	Nanog targets
E2F3	ENSG00000112242	Nanog targets
EEF2	ENSG00000167658	Nanog targets
EIF4B	ENSG00000063046	Nanog targets
EIF4G2	ENSG00000110321	Nanog targets
ENSA	ENSG00000143420	Nanog targets
ERBB2	ENSG00000141736	Nanog targets
ERCC1	ENSG00000012061	Nanog targets
ERH	ENSG00000100632	Nanog targets
EXTL2	ENSG00000162694	Nanog targets
FANCA	ENSG00000187741	Nanog targets
ACSL4	ENSG00000068366	Nanog targets
FANCF	ENSG00000183161	Nanog targets
FBLN1	ENSG00000077942	Nanog targets
FARSA	ENSG00000179115	Nanog targets
FDPS	ENSG00000160752	Nanog targets
GPC4	ENSG00000076716	Nanog targets
FGFR1	ENSG00000077782	Nanog targets
FHIT	ENSG00000189283	Nanog targets
FOXO1	ENSG00000150907	Nanog targets
FOXO3	ENSG00000118689	Nanog targets
FUS	ENSG00000089280	Nanog targets
GALK2	ENSG00000156958	Nanog targets
GANC	ENSG00000214013	Nanog targets
GATA6	ENSG00000141448	Nanog targets
GJA1	ENSG00000152661	Nanog targets
GLA	ENSG00000102393	Nanog targets
GLG1	ENSG00000090863	Nanog targets
GLUD1	ENSG00000148672	Nanog targets
GNAI1	ENSG00000127955	Nanog targets
GNG10	ENSG00000242616	Nanog targets
GOLGA4	ENSG00000144674	Nanog targets
GSK3A	ENSG00000105723	Nanog targets
GTF2E1	ENSG00000153767	Nanog targets
GYPC	ENSG00000136732	Nanog targets
HAS2	ENSG00000170961	Nanog targets
HELLS	ENSG00000119969	Nanog targets
HHEX	ENSG00000152804	Nanog targets
HNRNPA1	ENSG00000135486	Nanog targets
HNRNPA2B1	ENSG00000122566	Nanog targets
HOXB5	ENSG00000120075	Nanog targets
HSPA4	ENSG00000170606	Nanog targets
HSPA5	ENSG00000044574	Nanog targets
TNC	ENSG00000041982	Nanog targets
ID1	ENSG00000125968	Nanog targets
ID2	ENSG00000115738	Nanog targets
IDH3A	ENSG00000166411	Nanog targets
IFI16	ENSG00000163565	Nanog targets
IGFBP2	ENSG00000115457	Nanog targets
IGFBP3	ENSG00000146674	Nanog targets
ILF2	ENSG00000143621	Nanog targets
ILF3	ENSG00000129351	Nanog targets
ING1	ENSG00000153487	Nanog targets
INPP4A	ENSG00000040933	Nanog targets
ITGB1	ENSG00000150093	Nanog targets
JARID2	ENSG00000008083	Nanog targets
JUN	ENSG00000177606	Nanog targets
JUP	ENSG00000173801	Nanog targets
KPNA3	ENSG00000102753	Nanog targets
TNPO1	ENSG00000083312	Nanog targets
KRT18	ENSG00000111057	Nanog targets
LAMA4	ENSG00000112769	Nanog targets
[truncated: 2,019 more rows]

## Sheet: 2_ES signature enrichment
pathway	pval	FDR	ES	NES	sample
ES exp1	0.000198295	0.000262945	0.151488	2.77358	AGN322
ES exp2	0.684577	0.684577	-0.174613	-0.819751	AGN322
Nanog targets	0.00020012	0.000262945	0.187108	5.65622	AGN322
Oct4 targets	0.00020024	0.000262945	0.152714	2.52082	AGN322
Sox2 targets	0.000200844	0.000262945	0.197729	5.21786	AGN322
NOS targets	0.00180397	0.00213196	0.169246	2.16524	AGN322
NOS TFs	0.447728	0.485039	0.166194	0.993606	AGN322
Suz12 targets	0.000197863	0.000262945	-0.213418	-4.993	AGN322
Eed targets	0.000198216	0.000262945	-0.172454	-4.03761	AGN322
H3K27 bound	0.000198531	0.000262945	-0.251546	-5.93302	AGN322
PRC2 targets	0.000199322	0.000262945	-0.322487	-5.57768	AGN322
Myc targets1	0.000200803	0.000262945	0.264865	4.11229	AGN322
Myc targets2	0.000202265	0.000262945	0.238144	6.55051	AGN322
ES exp1	0.0172725	0.020413	0.0987309	1.81194	AGN327
ES exp2	0.612962	0.612962	-0.186298	-0.872008	AGN327
Nanog targets	0.000199521	0.000327687	0.161649	4.86474	AGN327
Oct4 targets	0.00040282	0.000581851	0.161467	2.68732	AGN327
Sox2 targets	0.0002	0.000327687	0.18411	4.82506	AGN327
NOS targets	0.00242915	0.00315789	0.167102	2.13631	AGN327
NOS TFs	0.320408	0.347108	0.184244	1.10309	AGN327
Suz12 targets	0.000197902	0.000327687	-0.182407	-4.27317	AGN327
Eed targets	0.000197589	0.000327687	-0.161613	-3.79261	AGN327
H3K27 bound	0.000196696	0.000327687	-0.226402	-5.36793	AGN327
PRC2 targets	0.000198059	0.000327687	-0.297402	-5.1251	AGN327
Myc targets1	0.000201654	0.000327687	0.243782	3.81254	AGN327
Myc targets2	0.000199322	0.000327687	0.213922	5.86176	AGN327
ES exp1	0.000202265	0.000293527	0.180422	3.27801	AGN331
ES exp2	0.864617	0.864617	0.144726	0.679485	AGN331
Nanog targets	0.000203046	0.000293527	0.125948	3.77715	AGN331
Oct4 targets	0.023539	0.0306006	0.104807	1.7279	AGN331
Sox2 targets	0.000203128	0.000293527	0.159595	4.16802	AGN331
NOS targets	0.0334543	0.0395368	0.131482	1.68608	AGN331
NOS TFs	0.490232	0.531084	0.161296	0.959625	AGN331
Suz12 targets	0.000197863	0.000293527	-0.148726	-3.47062	AGN331
Eed targets	0.000198059	0.000293527	-0.130923	-3.05895	AGN331
H3K27 bound	0.000198334	0.000293527	-0.180017	-4.23872	AGN331
PRC2 targets	0.000198059	0.000293527	-0.206204	-3.52721	AGN331
Myc targets1	0.000202511	0.000293527	0.272946	4.23855	AGN331
Myc targets2	0.000203211	0.000293527	0.202294	5.50804	AGN331
ES exp1	0.00402414	0.00581265	0.10723	2.06011	AGN325
ES exp2	0.68004	0.68004	0.160487	0.816703	AGN325
Nanog targets	0.00019972	0.000332447	0.154365	4.69045	AGN325
Oct4 targets	0.00764126	0.00976119	0.116747	1.9777	AGN325
Sox2 targets	0.000204583	0.000332447	0.184226	4.85059	AGN325
NOS targets	0.00825947	0.00976119	0.152715	1.96482	AGN325
NOS TFs	0.155375	0.168322	0.214607	1.30077	AGN325
Suz12 targets	0.000198295	0.000332447	-0.264755	-6.22505	AGN325
Eed targets	0.000196889	0.000332447	-0.221605	-5.24614	AGN325
H3K27 bound	0.00019802	0.000332447	-0.303789	-7.28187	AGN325
PRC2 targets	0.000198255	0.000332447	-0.35883	-6.26667	AGN325
Myc targets1	0.000202102	0.000332447	0.241378	3.82445	AGN325
Myc targets2	0.000199681	0.000332447	0.220906	6.18666	AGN325
ES exp1	0.000199601	0.00029116	0.276393	5.26876	AS67
ES exp2	0.202272	0.219128	0.241616	1.23299	AS67
Nanog targets	0.000198886	0.00029116	0.14714	4.47719	AS67
Oct4 targets	0.0208042	0.0245867	0.105023	1.75573	AS67
Sox2 targets	0.000200682	0.00029116	0.181761	4.8319	AS67
NOS targets	0.0109149	0.0141893	0.145545	1.87249	AS67
NOS TFs	0.421894	0.421894	0.16635	1.0172	AS67
Suz12 targets	0.00020028	0.00029116	-0.313705	-7.3748	AS67
Eed targets	0.000201572	0.00029116	-0.269387	-6.3557	AS67
H3K27 bound	0.000200723	0.00029116	-0.344688	-8.24151	AS67
PRC2 targets	0.00020145	0.00029116	-0.389511	-6.73881	AS67
Myc targets1	0.000199521	0.00029116	0.303441	4.77758	AS67
Myc targets2	0.000201288	0.00029116	0.275805	7.73829	AS67
ES exp1	0.000201979	0.000293646	0.179946	3.46167	AS914
ES exp2	0.205681	0.242296	0.242551	1.23148	AS914
Nanog targets	0.000201572	0.000293646	0.17362	5.30774	AS914
Oct4 targets	0.223658	0.242296	0.0715352	1.21199	AS914
Sox2 targets	0.000203293	0.000293646	0.180131	4.80138	AS914
NOS targets	0.147879	0.192242	0.102609	1.32023	AS914
NOS TFs	0.712222	0.712222	0.130899	0.796226	AS914
Suz12 targets	0.00019755	0.000293646	-0.372085	-8.73376	AS914
Eed targets	0.000197668	0.000293646	-0.333222	-7.85778	AS914
H3K27 bound	0.000197122	0.000293646	-0.41621	-9.95406	AS914
PRC2 targets	0.00019972	0.000293646	-0.462305	-7.95501	AS914
Myc targets1	0.000201816	0.000293646	0.2636	4.18143	AS914
Myc targets2	0.000202716	0.000293646	0.259104	7.30442	AS914
ES exp1	0.00778754	0.0112487	0.10183	1.93932	AGN901
ES exp2	0.172133	0.186477	-0.250361	-1.27586	AGN901
Nanog targets	0.000200642	0.000327687	0.119691	3.6329	AGN901
Oct4 targets	0.151843	0.179451	0.0787538	1.32433	AGN901
Sox2 targets	0.00020141	0.000327687	0.129707	3.45425	AGN901
NOS targets	0.0504662	0.065606	0.120937	1.56014	AGN901
NOS TFs	0.307263	0.307263	0.184424	1.1188	AGN901
Suz12 targets	0.000196348	0.000327687	-0.206939	-4.86854	AGN901
Eed targets	0.000196117	0.000327687	-0.191698	-4.5433	AGN901
H3K27 bound	0.00019802	0.000327687	-0.234772	-5.62569	AGN901
PRC2 targets	0.000198965	0.000327687	-0.283436	-4.96241	AGN901
Myc targets1	0.000200441	0.000327687	0.306806	4.85254	AGN901
Myc targets2	0.000201654	0.000327687	0.180474	5.04507	AGN901
ES exp1	0.0781438	0.0923518	0.0774024	1.48087	AGN912
ES exp2	0.819232	0.819232	-0.140986	-0.720848	AGN912
Nanog targets	0.000199045	0.000328084	0.143347	4.39431	AGN912
Oct4 targets	0.00140084	0.00182109	0.130967	2.21198	AGN912
Sox2 targets	0.000200481	0.000328084	0.174776	4.66297	AGN912
NOS targets	0.00100563	0.00145258	0.180056	2.33547	AGN912
NOS TFs	0.780902	0.819232	0.12357	0.753423	AGN912
Suz12 targets	0.000201005	0.000328084	-0.230172	-5.44188	AGN912
Eed targets	0.000200884	0.000328084	-0.217031	-5.16558	AGN912
H3K27 bound	0.000201005	0.000328084	-0.26365	-6.35318	AGN912
PRC2 targets	0.000200884	0.000328084	-0.327358	-5.6887	AGN912
Myc targets1	0.000201898	0.000328084	0.219567	3.48038	AGN912
Myc targets2	0.000198926	0.000328084	0.186551	5.2749	AGN912
ES exp1	0.262381	0.284246	-0.060011	-1.16033	AGN913
ES exp2	0.163994	0.193811	-0.254412	-1.29951	AGN913
Nanog targets	0.000198255	0.00033116	0.136644	4.18429	AGN913
Oct4 targets	0.105347	0.136951	0.0827431	1.39918	AGN913
Sox2 targets	0.000199203	0.00033116	0.149988	4.00251	AGN913
NOS targets	0.030495	0.0440484	0.130964	1.69098	AGN913
NOS TFs	0.718967	0.718967	0.130251	0.795254	AGN913
Suz12 targets	0.000202265	0.00033116	-0.251435	-5.96424	AGN913
Eed targets	0.000201613	0.00033116	-0.229262	-5.47546	AGN913
H3K27 bound	0.000200803	0.00033116	-0.299832	-7.26456	AGN913
PRC2 targets	0.000203791	0.00033116	-0.334981	-5.84395	AGN913
Myc targets1	0.000199164	0.00033116	0.250558	3.96099	AGN913
Myc targets2	0.000197239	0.00033116	0.206543	5.84311	AGN913
ES exp1	0.609035	0.609035	0.0457402	0.873497	AGN918
ES exp2	0.236214	0.255899	-0.233932	-1.20001	AGN918
Nanog targets	0.000199164	0.000327819	0.135673	4.122	AGN918
Oct4 targets	0.107847	0.140201	0.0829059	1.38939	AGN918
Sox2 targets	0.000198216	0.000327819	0.153531	4.07421	AGN918
NOS targets	0.0486987	0.0703426	0.123066	1.5843	AGN918
NOS TFs	0.201842	0.238541	0.2033	1.24199	AGN918
Suz12 targets	0.000201248	0.000327819	-0.22591	-5.32134	AGN918
Eed targets	0.000201248	0.000327819	-0.204315	-4.84815	AGN918
H3K27 bound	0.000201735	0.000327819	-0.243152	-5.8374	AGN918
PRC2 targets	0.000198059	0.000327819	-0.313408	-5.4352	AGN918
Myc targets1	0.000197278	0.000327819	0.246486	3.90754	AGN918
Myc targets2	0.000198255	0.000327819	0.200947	5.65036	AGN918
ES exp1	0.121893	0.144055	0.0703456	1.35197	AGN906
ES exp2	0.334793	0.334793	-0.214823	-1.09171	AGN906
Nanog targets	0.000198138	0.000329014	0.0985427	2.99631	AGN906
Oct4 targets	0.198087	0.214594	0.0731906	1.24432	AGN906
Sox2 targets	0.00020247	0.000329014	0.151887	4.01505	AGN906
NOS targets	0.0176707	0.0255243	0.1343	1.75364	AGN906
NOS TFs	0.0954933	0.124141	0.234612	1.43156	AGN906
Suz12 targets	0.000201816	0.000329014	-0.179319	-4.19326	AGN906
Eed targets	0.000201979	0.000329014	-0.153786	-3.617	AGN906
H3K27 bound	0.000200401	0.000329014	-0.208766	-4.97876	AGN906
PRC2 targets	0.000200562	0.000329014	-0.242181	-4.18733	AGN906
Myc targets1	0.000201045	0.000329014	0.183094	2.91143	AGN906
Myc targets2	0.00020008	0.000329014	0.125728	3.5256	AGN906
ES exp1	0.821116	0.821116	0.0377792	0.727496	AGN43
ES exp2	0.000794755	0.00114798	-0.439155	-2.2369	AGN43
Nanog targets	0.000203998	0.000331497	0.156539	4.77731	AGN43
Oct4 targets	0.00537206	0.00698368	0.118809	2.01195	AGN43
Sox2 targets	0.0002	0.000331497	0.176698	4.71293	AGN43
NOS targets	0.0269676	0.0318708	0.132868	1.72149	AGN43
NOS TFs	0.619067	0.670656	0.141947	0.865933	AGN43
Suz12 targets	0.000199283	0.000331497	-0.1986	-4.68669	AGN43
Eed targets	0.000200521	0.000331497	-0.162932	-3.85815	AGN43
H3K27 bound	0.000199402	0.000331497	-0.226099	-5.42698	AGN43
PRC2 targets	0.000201735	0.000331497	-0.2672	-4.6122	AGN43
Myc targets1	0.0002002	0.000331497	0.249086	3.96113	AGN43
Myc targets2	0.000202265	0.000331497	0.206294	5.82254	AGN43
ES exp1	0.000198847	0.000292102	0.131233	2.52507	AGN47
ES exp2	0.0298129	0.0322974	-0.330938	-1.69323	AGN47
Nanog targets	0.000200602	0.000292102	0.132529	4.05253	AGN47
Oct4 targets	0.00573009	0.00744912	0.117018	1.99045	AGN47
Sox2 targets	0.000201167	0.000292102	0.165043	4.41296	AGN47
NOS targets	0.019107	0.022581	0.136356	1.76355	AGN47
NOS TFs	0.332174	0.332174	0.179619	1.09633	AGN47
Suz12 targets	0.00019992	0.000292102	-0.176429	-4.17765	AGN47
Eed targets	0.000199283	0.000292102	-0.154459	-3.67652	AGN47
H3K27 bound	0.000197668	0.000292102	-0.177392	-4.28863	AGN47
PRC2 targets	0.000202224	0.000292102	-0.242781	-4.19047	AGN47
Myc targets1	0.0001998	0.000292102	0.246668	3.92823	AGN47
Myc targets2	0.000200321	0.000292102	0.210386	5.93037	AGN47
ES exp1	0.658956	0.677388	0.0437467	0.840642	AGN909
ES exp2	0.0104334	0.0135634	-0.373938	-1.90964	AGN909
Nanog targets	0.000201572	0.000331092	0.159328	4.82949	AGN909
Oct4 targets	0.0231445	0.0273525	0.102961	1.73746	AGN909
Sox2 targets	0.000201572	0.000331092	0.179812	4.77295	AGN909
NOS targets	0.0006	0.000866667	0.185572	2.39178	AGN909
NOS TFs	0.677388	0.677388	0.134705	0.823673	AGN909
Suz12 targets	0.0002035	0.000331092	-0.180576	-4.26291	AGN909
Eed targets	0.000203749	0.000331092	-0.164283	-3.90283	AGN909
H3K27 bound	0.000203583	0.000331092	-0.195316	-4.70891	AGN909
PRC2 targets	0.000199203	0.000331092	-0.262046	-4.59483	AGN909
Myc targets1	0.000198177	0.000331092	0.224021	3.55599	AGN909
Myc targets2	0.000200521	0.000331092	0.203547	5.71719	AGN909
ES exp1	0.664862	0.664862	-0.043711	-0.835543	AGN57
ES exp2	0.0218756	0.025853	-0.341597	-1.73718	AGN57
Nanog targets	0.000197824	0.000326896	0.132928	4.0339	AGN57
Oct4 targets	0.00903977	0.0117517	0.116041	1.94797	AGN57
Sox2 targets	0.000198255	0.000326896	0.164216	4.33	AGN57
NOS targets	0.00079602	0.00114981	0.18075	2.33954	AGN57
NOS TFs	0.301421	0.32654	0.18572	1.12577	AGN57
Suz12 targets	0.000198886	0.000326896	-0.189134	-4.46519	AGN57
Eed targets	0.00020016	0.000326896	-0.173611	-4.11309	AGN57
H3K27 bound	0.000201167	0.000326896	-0.226583	-5.40721	AGN57
PRC2 targets	0.00019988	0.000326896	-0.276998	-4.82542	AGN57
Myc targets1	0.000201086	0.000326896	0.222463	3.51011	AGN57
Myc targets2	0.000199005	0.000326896	0.162829	4.52778	AGN57
ES exp1	0.580361	0.628724	0.0463955	0.890515	AGN58
ES exp2	0.167431	0.241844	-0.252426	-1.28942	AGN58
Nanog targets	0.000198255	0.000328482	0.145382	4.42846	AGN58
Oct4 targets	0.547793	0.628724	0.054167	0.913459	AGN58
Sox2 targets	0.000199243	0.000328482	0.176223	4.67577	AGN58
NOS targets	0.402513	0.523267	0.0795549	1.02219	AGN58
NOS TFs	0.682451	0.682451	-0.134686	-0.820951	AGN58
Suz12 targets	0.000201288	0.000328482	-0.276761	-6.50899	AGN58
Eed targets	0.000201167	0.000328482	-0.259027	-6.12995	AGN58
H3K27 bound	0.000201776	0.000328482	-0.32157	-7.7002	AGN58
PRC2 targets	0.000202143	0.000328482	-0.36208	-6.2905	AGN58
Myc targets1	0.000196271	0.000328482	0.246974	3.9058	AGN58
Myc targets2	0.00019988	0.000328482	0.221573	6.2151	AGN58
ES exp1	0.734043	0.734043	0.0408702	0.786496	AGN60
ES exp2	0.679775	0.734043	-0.160959	-0.81901	AGN60
Nanog targets	0.000201939	0.000328748	0.125786	3.83564	AGN60
Oct4 targets	0.0694082	0.0902307	0.0892019	1.50311	AGN60
Sox2 targets	0.000199124	0.000328748	0.140887	3.75622	AGN60
NOS targets	0.00178855	0.00258347	0.162376	2.10205	AGN60
NOS TFs	0.383636	0.453388	0.172488	1.04682	AGN60
Suz12 targets	0.000199481	0.000328748	-0.224395	-5.29917	AGN60
Eed targets	0.000199203	0.000328748	-0.205559	-4.88041	AGN60
H3K27 bound	0.0002	0.000328748	-0.253896	-6.10866	AGN60
PRC2 targets	0.000197511	0.000328748	-0.313189	-5.48898	AGN60
Myc targets1	0.000199005	0.000328748	0.202028	3.21311	AGN60
Myc targets2	0.000202306	0.000328748	0.170192	4.77961	AGN60
ES exp2	0.512498	0.528437	0.185562	0.943824	mMS321
Nanog targets	0.000201898	0.00029163	0.180359	5.50854	mMS321
Oct4 targets	0.120024	0.141846	0.0810334	1.3755	mMS321
Sox2 targets	0.000200602	0.00029163	0.185029	4.93745	mMS321
NOS targets	0.0859809	0.111775	0.111403	1.44675	mMS321
NOS TFs	0.528437	0.528437	0.152181	0.924984	mMS321
Suz12 targets	0.000198926	0.00029163	-0.327513	-7.69876	mMS321
Eed targets	0.000198926	0.00029163	-0.277599	-6.57144	mMS321
H3K27 bound	0.000199521	0.00029163	-0.3594	-8.61346	mMS321
PRC2 targets	0.000200763	0.00029163	-0.415717	-7.25089	mMS321
Myc targets1	0.000197006	0.00029163	0.259604	4.14411	mMS321
Myc targets2	0.000200521	0.00029163	0.24683	6.97405	mMS321
ES exp1	0.00020496	0.000296053	0.22077	4.23659	mCRC0155
ES exp2	0.334796	0.362696	0.212027	1.08619	mCRC0155
Nanog targets	0.000201045	0.000296053	0.140836	4.30028	mCRC0155
Oct4 targets	0.0361228	0.0469597	0.0965019	1.64016	mCRC0155
Sox2 targets	0.000203542	0.000296053	0.16966	4.5263	mCRC0155
NOS targets	0.286092	0.338109	0.0878999	1.13513	mCRC0155
NOS TFs	0.708641	0.708641	-0.131355	-0.797851	mCRC0155
Suz12 targets	0.00019459	0.000296053	-0.258475	-6.12616	mCRC0155
Eed targets	0.000194137	0.000296053	-0.222112	-5.30334	mCRC0155
H3K27 bound	0.000193723	0.000296053	-0.291801	-7.05998	mCRC0155
PRC2 targets	0.000196425	0.000296053	-0.318514	-5.52182	mCRC0155
Myc targets1	0.00020284	0.000296053	0.315341	5.02781	mCRC0155
Myc targets2	0.000201491	0.000296053	0.251941	7.10921	mCRC0155
ES exp1	0.000202224	0.000292398	0.196917	3.77723	mCRC729
ES exp2	0.185356	0.200802	0.248989	1.27306	mCRC729
Nanog targets	0.000201654	0.000292398	0.148568	4.49713	mCRC729
Oct4 targets	0.0940032	0.113513	0.0855654	1.44101	mCRC729
Sox2 targets	0.000199045	0.000292398	0.170454	4.52318	mCRC729
NOS targets	0.0960497	0.113513	0.109151	1.41926	mCRC729
NOS TFs	0.671341	0.671341	-0.136938	-0.833979	mCRC729
Suz12 targets	0.0002	0.000292398	-0.252098	-5.90611	mCRC729
Eed targets	0.00020028	0.000292398	-0.234041	-5.49834	mCRC729
H3K27 bound	0.000200321	0.000292398	-0.3071	-7.32352	mCRC729
PRC2 targets	0.000197668	0.000292398	-0.309661	-5.33981	mCRC729
Myc targets1	0.000202429	0.000292398	0.289592	4.5903	mCRC729
Myc targets2	0.000198886	0.000292398	0.235212	6.60262	mCRC729
ES exp1	0.000198847	0.000292931	0.230016	4.40073	AS901
ES exp2	0.280961	0.304374	0.222383	1.13755	AS901
Nanog targets	0.000196078	0.000292931	0.141647	4.29332	AS901
Oct4 targets	0.187903	0.244274	0.0738962	1.25079	AS901
Sox2 targets	0.000196657	0.000292931	0.167169	4.44934	AS901
NOS targets	0.236518	0.279521	0.0914784	1.18434	AS901
NOS TFs	0.609838	0.609838	0.142798	0.871243	AS901
Suz12 targets	0.000202799	0.000292931	-0.287228	-6.76165	AS901
Eed targets	0.000202388	0.000292931	-0.257787	-6.10281	AS901
H3K27 bound	0.000202143	0.000292931	-0.328456	-7.86787	AS901
PRC2 targets	0.000198847	0.000292931	-0.372175	-6.47072	AS901
Myc targets1	0.00020145	0.000292931	0.314892	4.99457	AS901
Myc targets2	0.000196155	0.000292931	0.254757	7.15027	AS901
ES exp1	0.000200401	0.000292279	0.168452	3.21921	AS906
ES exp2	0.356324	0.42111	0.21102	1.06858	AS906
Nanog targets	0.000200682	0.000292279	0.154111	4.68963	AS906
Oct4 targets	0.271264	0.352643	0.0683601	1.15446	AS906
Sox2 targets	0.00019996	0.000292279	0.172687	4.59781	AS906
NOS targets	0.40275	0.436313	0.0792441	1.03136	AS906
NOS TFs	0.701902	0.701902	0.132854	0.806814	AS906
Suz12 targets	0.00020012	0.000292279	-0.343801	-8.11642	AS906
Eed targets	0.000201005	0.000292279	-0.278852	-6.62015	AS906
H3K27 bound	0.000201572	0.000292279	-0.354512	-8.5322	AS906
PRC2 targets	0.000202347	0.000292279	-0.409887	-7.14133	AS906
Myc targets1	0.000196425	0.000292279	0.26985	4.28399	AS906
Myc targets2	0.00019976	0.000292279	0.257334	7.24074	AS906
ES exp1	0.000200602	0.000293586	0.182559	3.51453	AS43
ES exp2	0.482867	0.523106	0.188492	0.967988	AS43
Nanog targets	0.000197316	0.000293586	0.145813	4.45372	AS43
Oct4 targets	0.722838	0.722838	0.0471383	0.796807	AS43
Sox2 targets	0.000197902	0.000293586	0.170082	4.54916	AS43
NOS targets	0.325689	0.423396	0.0853537	1.09619	AS43
NOS TFs	0.388368	0.458981	0.172352	1.05168	AS43
Suz12 targets	0.00019861	0.000293586	-0.325455	-7.71084	AS43
Eed targets	0.000198531	0.000293586	-0.264927	-6.30833	AS43
H3K27 bound	0.000198059	0.000293586	-0.349974	-8.45151	AS43
PRC2 targets	0.000199322	0.000293586	-0.394544	-6.84	AS43
Myc targets1	0.000203252	0.000293586	0.269296	4.25197	AS43
Myc targets2	0.000197239	0.000293586	0.252334	7.12757	AS43
ES exp1	0.000200924	0.000293288	0.175446	3.37038	N-AS47
ES exp2	0.981504	0.981504	-0.103382	-0.523188	N-AS47
Nanog targets	0.000199243	0.000293288	0.124919	3.81262	N-AS47
Oct4 targets	0.030012	0.0390156	0.0987815	1.67999	N-AS47
Sox2 targets	0.000200924	0.000293288	0.160398	4.27845	N-AS47
NOS targets	0.0636621	0.075237	0.117056	1.5182	N-AS47
NOS TFs	0.7954	0.861684	-0.121448	-0.737932	N-AS47
Suz12 targets	0.000198807	0.000293288	-0.244362	-5.79466	N-AS47
Eed targets	0.000199442	0.000293288	-0.211905	-5.04995	N-AS47
H3K27 bound	0.0001998	0.000293288	-0.245698	-5.93475	N-AS47
PRC2 targets	0.000197355	0.000293288	-0.311964	-5.44154	N-AS47
Myc targets1	0.000203046	0.000293288	0.222276	3.53268	N-AS47
Myc targets2	0.000201086	0.000293288	0.231016	6.48255	N-AS47
ES exp1	0.000200401	0.000203998	0.600449	12.2761	H7
ES exp2	0.000202347	0.000203998	0.535751	3.38948	H7
Nanog targets	0.000201167	0.000203998	0.452535	14.4215	H7
Oct4 targets	0.000200884	0.000203998	0.400643	7.17613	H7
Sox2 targets	0.000200562	0.000203998	0.465216	12.94	H7
NOS targets	0.000203998	0.000203998	0.420543	5.78533	H7
NOS TFs	0.000199164	0.000203998	0.442014	3.0417	H7
Suz12 targets	0.000198965	0.000203998	-0.250716	-8.04071	H7
Eed targets	0.000199283	0.000203998	-0.213252	-6.6833	H7
H3K27 bound	0.000199283	0.000203998	-0.268296	-8.8414	H7
PRC2 targets	0.000200602	0.000203998	-0.320769	-8.01047	H7
Myc targets1	0.00019976	0.000203998	0.425688	6.94682	H7
Myc targets2	0.000200321	0.000203998	0.453323	13.0667	H7
ES exp1	0.000198847	0.0002035	0.604688	12.186	HUES1
ES exp2	0.000197707	0.0002035	0.562589	3.54947	HUES1
Nanog targets	0.00019604	0.0002035	0.455923	14.3746	HUES1
Oct4 targets	0.000196232	0.0002035	0.417513	7.43699	HUES1
Sox2 targets	0.000198255	0.0002035	0.469928	12.8224	HUES1
NOS targets	0.000198452	0.0002035	0.446787	6.12414	HUES1
NOS TFs	0.000199561	0.0002035	0.41223	2.79973	HUES1
Suz12 targets	0.0002035	0.0002035	-0.228094	-7.30887	HUES1
Eed targets	0.000202429	0.0002035	-0.189069	-5.92417	HUES1
H3K27 bound	0.000203128	0.0002035	-0.242074	-7.94535	HUES1
PRC2 targets	0.000200924	0.0002035	-0.286737	-7.15074	HUES1
Myc targets1	0.000195008	0.0002035	0.40548	6.5734	HUES1
Myc targets2	0.0001972	0.0002035	0.447155	12.705	HUES1
ES exp1	0.00020012	0.000201816	0.613002	12.4204	HUES8
ES exp2	0.000200361	0.000201816	0.562136	3.5358	HUES8
Nanog targets	0.000199005	0.000201816	0.454274	14.4621	HUES8
Oct4 targets	0.000200481	0.000201816	0.413602	7.37199	HUES8
Sox2 targets	0.000201816	0.000201816	0.466708	12.8511	HUES8
NOS targets	0.000196117	0.000201816	0.429927	5.91974	HUES8
NOS TFs	0.0002	0.000201816	0.447255	3.0447	HUES8
Suz12 targets	0.00020016	0.000201816	-0.246347	-7.78067	HUES8
Eed targets	0.000200481	0.000201816	-0.200949	-6.20054	HUES8
H3K27 bound	0.000198847	0.000201816	-0.247571	-8.02522	HUES8
PRC2 targets	0.000199124	0.000201816	-0.296573	-7.3175	HUES8
Myc targets1	0.000199681	0.000201816	0.407147	6.56789	HUES8
Myc targets2	0.000201532	0.000201816	0.44381	12.7304	HUES8
ES exp1	0.00019992	0.000203087	0.560773	11.4053	HUES9
ES exp2	0.000202511	0.000203087	0.477942	3.01674	HUES9
Nanog targets	0.00020024	0.000203087	0.443098	14.0967	HUES9
Oct4 targets	0.000199641	0.000203087	0.39253	7.00567	HUES9
Sox2 targets	0.000200602	0.000203087	0.456228	12.6194	HUES9
NOS targets	0.000203087	0.000203087	0.418563	5.80464	HUES9
NOS TFs	0.000202881	0.000203087	0.431269	2.94277	HUES9
Suz12 targets	0.00020028	0.000203087	-0.190484	-6.03568	HUES9
Eed targets	0.000199681	0.000203087	-0.144671	-4.49577	HUES9
H3K27 bound	0.00019996	0.000203087	-0.201353	-6.53326	HUES9
PRC2 targets	0.000200321	0.000203087	-0.243077	-6.03198	HUES9
Myc targets1	0.000201126	0.000203087	0.377604	6.12856	HUES9
Myc targets2	0.00020016	0.000203087	0.435895	12.5389	HUES9

## Sheet: 3_Breast Cancer tissues ES 
pathway	pval	padj	ES	NES	nMoreExtreme	size	sample	grade
ES exp1	0.000200361	0.00130234	-0.133752	-2.4777	0	259	foekens1	3
ES exp2	0.0139748	0.0259533	-0.322575	-1.84409	69	23	foekens1	3
Nanog targets	0.0659818	0.10722	0.0551253	1.50518	333	603	foekens1	3
Oct4 targets	0.592926	0.592926	0.0571714	0.886878	2966	179	foekens1	3
Sox2 targets	0.175463	0.228102	0.0533246	1.27164	880	451	foekens1	3
NOS targets	0.305813	0.331298	-0.0930024	-1.11344	1514	105	foekens1	3
NOS TFs	0.269254	0.318209	0.21573	1.15775	1338	20	foekens1	3
Suz12 targets	0.00259688	0.0102625	-0.0884132	-2.0914	12	435	foekens1	3
Eed targets	0.00020004	0.00130234	-0.101706	-2.41385	0	440	foekens1	3
H3K27 bound	0.0039968	0.0103917	-0.0851794	-2.04091	19	450	foekens1	3
PRC2 targets	0.00725368	0.0157163	-0.104708	-1.91678	35	253	foekens1	3
Myc targets1	0.0876877	0.12666	-0.0950673	-1.44958	437	174	foekens1	3
Myc targets2	0.00315769	0.0102625	0.0754846	2.06821	15	607	foekens1	3
ES exp1	0.722954	0.8544	0.0430992	0.798564	3621	259	foekens2	2
ES exp2	0.902008	0.904704	-0.114443	-0.651538	4491	23	foekens2	2
Nanog targets	0.0462669	0.0751837	-0.0583748	-1.6077	232	603	foekens2	2
Oct4 targets	0.904704	0.904704	-0.0417233	-0.64792	4499	179	foekens2	2
Sox2 targets	0.00579073	0.0107542	-0.0812161	-1.96739	28	451	foekens2	2
NOS targets	0.474542	0.68545	-0.0811147	-0.967123	2357	105	foekens2	2
NOS TFs	0.528473	0.687015	-0.172166	-0.926035	2681	20	foekens2	2
Suz12 targets	0.000200441	0.000522088	0.143724	3.39853	0	435	foekens2	2
Eed targets	0.00019996	0.000522088	0.121849	2.90106	0	440	foekens2	2
H3K27 bound	0.000200803	0.000522088	0.162604	3.90255	0	450	foekens2	2
PRC2 targets	0.0001998	0.000522088	0.194388	3.56374	0	253	foekens2	2
Myc targets1	0.00140478	0.00304368	-0.144554	-2.21242	6	174	foekens2	2
Myc targets2	0.000199084	0.000522088	-0.101397	-2.80027	0	607	foekens2	2
ES exp1	0.258762	0.336391	-0.0630748	-1.16321	1291	259	foekens4	2
ES exp2	0.117344	0.217924	0.238506	1.36739	591	23	foekens4	2
Nanog targets	0.080421	0.209095	-0.0532898	-1.46398	404	603	foekens4	2
Oct4 targets	0.701719	0.724809	-0.0519671	-0.804029	3509	179	foekens4	2
Sox2 targets	0.0793588	0.209095	0.0610692	1.46805	400	451	foekens4	2
NOS targets	0.724809	0.724809	-0.0666898	-0.795817	3610	105	foekens4	2
NOS TFs	0.491591	0.580971	-0.179755	-0.961267	2425	20	foekens4	2
Suz12 targets	0.116663	0.217924	-0.0582013	-1.37086	578	435	foekens4	2
Eed targets	0.0678925	0.209095	-0.0630903	-1.49258	335	440	foekens4	2
H3K27 bound	0.176139	0.254422	-0.0531943	-1.27306	873	450	foekens4	2
PRC2 targets	0.138582	0.225196	-0.0728117	-1.32355	689	253	foekens4	2
Myc targets1	0.0043956	0.0571429	0.131811	1.99839	21	174	foekens4	2
Myc targets2	0.08	0.209095	-0.0530982	-1.46369	403	607	foekens4	2
ES exp1	0.00423643	0.0275368	0.111089	2.04329	20	259	foekens5	3
ES exp2	0.0984498	0.159981	0.246977	1.41924	488	23	foekens5	3
Nanog targets	0.000405186	0.00526742	-0.0894111	-2.45393	1	603	foekens5	3
Oct4 targets	0.140839	0.183091	-0.0856727	-1.32835	707	179	foekens5	3
Sox2 targets	0.0404671	0.0844994	-0.0661609	-1.58602	200	451	foekens5	3
NOS targets	0.229154	0.255415	-0.100226	-1.19943	1145	105	foekens5	3
NOS TFs	0.990472	0.990472	0.0929635	0.500303	4989	20	foekens5	3
Suz12 targets	0.014257	0.0617805	0.0776888	1.82899	70	435	foekens5	3
Eed targets	0.029282	0.0761332	-0.0700269	-1.66103	145	440	foekens5	3
H3K27 bound	0.235767	0.255415	-0.0496446	-1.18932	1171	450	foekens5	3
PRC2 targets	0.0237146	0.0761332	-0.0951829	-1.7327	118	253	foekens5	3
Myc targets1	0.118389	0.171007	0.0905886	1.37408	590	174	foekens5	3
Myc targets2	0.0454997	0.0844994	0.0574333	1.58223	228	607	foekens5	3
ES exp1	0.000410256	0.000888889	-0.137213	-2.53897	1	259	foekens6	3
ES exp2	0.0586499	0.108921	-0.268427	-1.54798	297	23	foekens6	3
Nanog targets	0.169231	0.22	-0.0465557	-1.28412	846	603	foekens6	3
Oct4 targets	0.399961	0.433291	0.0661104	1.02509	2048	179	foekens6	3
Sox2 targets	0.124874	0.180373	-0.0563598	-1.35768	616	451	foekens6	3
NOS targets	0.748107	0.748107	0.0650434	0.773263	3753	105	foekens6	3
NOS TFs	0.0973843	0.158249	0.26513	1.42542	483	20	foekens6	3
Suz12 targets	0.000197902	0.000520833	0.201178	4.75903	0	435	foekens6	3
Eed targets	0.000196928	0.000520833	0.166167	3.9587	0	440	foekens6	3
H3K27 bound	0.000197161	0.000520833	0.184474	4.4269	0	450	foekens6	3
PRC2 targets	0.000195886	0.000520833	0.223299	4.06674	0	253	foekens6	3
Myc targets1	0.225446	0.266436	0.0788876	1.20621	1149	174	foekens6	3
Myc targets2	0.000200321	0.000520833	-0.111497	-3.0805	0	607	foekens6	3
ES exp1	0.319043	0.377051	-0.0601651	-1.10533	1599	259	foekens8	3
ES exp2	0.118224	0.192113	0.238136	1.37173	590	23	foekens8	3
Nanog targets	0.000200924	0.000435423	-0.0914849	-2.49583	0	603	foekens8	3
Oct4 targets	0.646627	0.646627	-0.0549482	-0.843068	3258	179	foekens8	3
Sox2 targets	0.0781934	0.145216	-0.0620416	-1.4731	392	451	foekens8	3
NOS targets	0.194367	0.280752	0.104256	1.24638	972	105	foekens8	3
NOS TFs	0.474426	0.513962	-0.179587	-0.96825	2355	20	foekens8	3
Suz12 targets	0.000200723	0.000435423	0.142152	3.35713	0	435	foekens8	3
Eed targets	0.000200682	0.000435423	0.149984	3.55986	0	440	foekens8	3
H3K27 bound	0.000200965	0.000435423	0.163459	3.91636	0	450	foekens8	3
PRC2 targets	0.000200521	0.000435423	0.173526	3.15022	0	253	foekens8	3
Myc targets1	0.313986	0.377051	-0.0729436	-1.10493	1584	174	foekens8	3
Myc targets2	0.00019992	0.000435423	-0.136436	-3.7418	0	607	foekens8	3
ES exp1	0.164271	0.266941	-0.0704159	-1.29515	822	259	foekens9	3
ES exp2	0.3125	0.44973	0.19647	1.12313	1554	23	foekens9	3
Nanog targets	0.0097107	0.0252478	0.0689466	1.89866	47	603	foekens9	3
Oct4 targets	0.695982	0.718843	0.0526975	0.811574	3481	179	foekens9	3
Sox2 targets	0.0416078	0.0772715	0.0674625	1.61331	205	451	foekens9	3
NOS targets	0.700394	0.718843	-0.0673414	-0.808759	3550	105	foekens9	3
NOS TFs	0.718843	0.718843	-0.147767	-0.793501	3604	20	foekens9	3
Suz12 targets	0.000202224	0.000877015	0.104891	2.46521	0	435	foekens9	3
Eed targets	0.000202102	0.000877015	0.110193	2.60622	0	440	foekens9	3
H3K27 bound	0.000202388	0.000877015	0.122174	2.91827	0	450	foekens9	3
PRC2 targets	0.00119976	0.00389922	0.126593	2.29963	5	253	foekens9	3
Myc targets1	0.345946	0.44973	-0.0709187	-1.0797	1727	174	foekens9	3
Myc targets2	0.0133042	0.0288258	-0.0672942	-1.84987	66	607	foekens9	3
ES exp1	0.132657	0.191616	0.0725758	1.33949	666	259	foekens10	3
ES exp2	0.160071	0.208034	0.22768	1.30257	808	23	foekens10	3
Nanog targets	0.057971	0.0942029	0.0563355	1.54778	287	603	foekens10	3
Oct4 targets	0.0232604	0.0431979	0.113318	1.75539	117	179	foekens10	3
Sox2 targets	0.412266	0.446622	0.0422179	1.01267	2029	451	foekens10	3
NOS targets	0.0223895	0.0431979	0.144343	1.72927	112	105	foekens10	3
NOS TFs	0.592194	0.592194	-0.164938	-0.888224	2912	20	foekens10	3
Suz12 targets	0.000201939	0.0026252	0.112291	2.65595	0	435	foekens10	3
Eed targets	0.00101235	0.00658028	0.0932933	2.21515	4	440	foekens10	3
H3K27 bound	0.00548669	0.0164752	0.0825925	1.97916	26	450	foekens10	3
PRC2 targets	0.00633663	0.0164752	0.107195	1.9563	31	253	foekens10	3
Myc targets1	0.00407166	0.0164752	-0.135459	-2.0719	19	174	foekens10	3
Myc targets2	0.176028	0.208034	-0.0460185	-1.27042	889	607	foekens10	3
ES exp1	0.0001972	0.0025636	-0.186172	-3.41145	0	259	foekens13	3
ES exp2	0.387307	0.503499	-0.181183	-1.03931	1958	23	foekens13	3
Nanog targets	0.0274453	0.0668685	0.0602409	1.66231	132	603	foekens13	3
Oct4 targets	0.669493	0.696263	-0.0540065	-0.829584	3394	179	foekens13	3
Sox2 targets	0.0336203	0.0668685	0.0685643	1.6549	163	451	foekens13	3
NOS targets	0.696263	0.696263	-0.0685419	-0.815376	3520	105	foekens13	3
NOS TFs	0.0411498	0.0668685	-0.301297	-1.61088	208	20	foekens13	3
Suz12 targets	0.00254254	0.0165265	-0.0890143	-2.09981	12	435	foekens13	3
Eed targets	0.0383511	0.0668685	0.0685531	1.63864	186	440	foekens13	3
H3K27 bound	0.0346371	0.0668685	-0.0684944	-1.64233	177	450	foekens13	3
PRC2 targets	0.0159417	0.0668685	-0.100646	-1.83047	80	253	foekens13	3
Myc targets1	0.131309	0.189669	-0.0890784	-1.34879	665	174	foekens13	3
Myc targets2	0.445938	0.527018	-0.0364996	-0.999073	2288	607	foekens13	3
ES exp1	0.000199641	0.000870672	-0.150918	-2.77638	0	259	foekens14	3
ES exp2	0.00548697	0.00891632	-0.354412	-2.00459	27	23	foekens14	3
Nanog targets	0.0020012	0.00371652	0.0785256	2.14726	9	603	foekens14	3
Oct4 targets	0.401553	0.466065	-0.066808	-1.02621	2016	179	foekens14	3
Sox2 targets	0.787568	0.787568	0.0314975	0.752757	3914	451	foekens14	3
NOS targets	0.288398	0.374917	-0.0942814	-1.13048	1473	105	foekens14	3
NOS TFs	0.430214	0.466065	0.186143	1.00827	2132	20	foekens14	3
Suz12 targets	0.000397693	0.001034	-0.115109	-2.70972	1	435	foekens14	3
Eed targets	0.000396589	0.001034	-0.102367	-2.42369	1	440	foekens14	3
H3K27 bound	0.000199045	0.000870672	-0.126999	-3.04057	0	450	foekens14	3
PRC2 targets	0.000801122	0.00173576	-0.138552	-2.51474	3	253	foekens14	3
Myc targets1	0.0706707	0.10208	-0.0994912	-1.50609	352	174	foekens14	3
Myc targets2	0.000200924	0.000870672	0.103457	2.83534	0	607	foekens14	3
ES exp1	0.10407	0.193272	0.0760807	1.39848	513	259	foekens16	2
ES exp2	0.0153181	0.0331893	0.324716	1.86142	77	23	foekens16	2
Nanog targets	0.127954	0.207821	0.0491457	1.34125	638	603	foekens16	2
Oct4 targets	0.39882	0.471333	-0.0666083	-1.03019	2027	179	foekens16	2
Sox2 targets	0.501916	0.543742	-0.0400014	-0.951471	2488	451	foekens16	2
NOS targets	0.143876	0.207821	0.11213	1.32724	725	105	foekens16	2
NOS TFs	0.555714	0.555714	-0.169909	-0.90855	2732	20	foekens16	2
Suz12 targets	0.00199322	0.0259119	-0.0941715	-2.2102	9	435	foekens16	2
Eed targets	0.0111843	0.0331893	-0.0802708	-1.89277	55	440	foekens16	2
H3K27 bound	0.0148714	0.0331893	-0.0761172	-1.80938	73	450	foekens16	2
PRC2 targets	0.00471513	0.0306483	-0.110898	-2.02416	23	253	foekens16	2
Myc targets1	0.2595	0.33735	-0.0767333	-1.17132	1317	174	foekens16	2
Myc targets2	0.0135837	0.0331893	0.0664686	1.81885	67	607	foekens16	2
ES exp1	0.000199322	0.000524828	-0.152148	-2.80781	0	259	foekens18	3
ES exp2	0.1087	0.14131	-0.240047	-1.39075	545	23	foekens18	3
Nanog targets	0.000802729	0.00149078	-0.0865667	-2.35953	3	603	foekens18	3
Oct4 targets	0.346223	0.375075	-0.0695168	-1.07953	1736	179	foekens18	3
Sox2 targets	0.00444714	0.0072266	-0.0843563	-2.0037	21	451	foekens18	3
NOS targets	0.969062	0.969062	0.0470286	0.561203	4854	105	foekens18	3
NOS TFs	0.178991	0.211535	0.235255	1.27319	897	20	foekens18	3
Suz12 targets	0.000197863	0.000524828	0.144085	3.37891	0	435	foekens18	3
Eed targets	0.000198689	0.000524828	0.128219	3.02001	0	440	foekens18	3
H3K27 bound	0.000198886	0.000524828	0.150984	3.59459	0	450	foekens18	3
PRC2 targets	0.000399281	0.000865109	0.145353	2.65442	1	253	foekens18	3
Myc targets1	0.00835322	0.0120658	-0.124815	-1.91026	41	174	foekens18	3
Myc targets2	0.000201857	0.000524828	-0.126686	-3.45902	0	607	foekens18	3
ES exp1	0.529955	0.62631	-0.0504527	-0.927792	2697	259	foekens20	3
ES exp2	0.316603	0.457316	0.192934	1.1042	1576	23	foekens20	3
Nanog targets	0.146994	0.272988	-0.0484575	-1.3224	730	603	foekens20	3
Oct4 targets	0.96908	0.96908	0.0366784	0.564459	4857	179	foekens20	3
Sox2 targets	0.179184	0.291174	-0.052895	-1.26788	908	451	foekens20	3
NOS targets	0.907478	0.96908	-0.0535831	-0.639582	4550	105	foekens20	3
NOS TFs	0.0475717	0.103072	-0.295581	-1.58836	238	20	foekens20	3
Suz12 targets	0.000202347	0.000660167	0.122739	2.90262	0	435	foekens20	3
Eed targets	0.000201898	0.000660167	0.107029	2.54378	0	440	foekens20	3
H3K27 bound	0.000202922	0.000660167	0.11551	2.77278	0	450	foekens20	3
PRC2 targets	0.000203128	0.000660167	0.148688	2.7175	0	253	foekens20	3
Myc targets1	0.423407	0.550429	0.0666326	1.01397	2119	174	foekens20	3
Myc targets2	0.000803859	0.00209003	-0.0841941	-2.30418	3	607	foekens20	3
ES exp1	0.00020202	0.00262626	0.213662	3.95745	0	259	foekens21	3
ES exp2	0.085529	0.138985	0.253845	1.45851	421	23	foekens21	3
Nanog targets	0.385986	0.456165	0.0379889	1.04524	1927	603	foekens21	3
Oct4 targets	0.33266	0.432459	0.0706281	1.09603	1647	179	foekens21	3
Sox2 targets	0.309472	0.432459	0.0465913	1.11565	1551	451	foekens21	3
NOS targets	0.49878	0.540346	0.0794567	0.952098	2453	105	foekens21	3
NOS TFs	0.80171	0.80171	0.136864	0.736478	3937	20	foekens21	3
Suz12 targets	0.0166233	0.0432205	0.0758348	1.78111	82	435	foekens21	3
Eed targets	0.000998403	0.00648962	0.0949752	2.24414	4	440	foekens21	3
H3K27 bound	0.0246178	0.0533386	0.0713491	1.70901	123	450	foekens21	3
PRC2 targets	0.00424071	0.0137823	0.111035	2.03581	20	253	foekens21	3
Myc targets1	0.00222222	0.00962963	0.14157	2.16649	10	174	foekens21	3
Myc targets2	0.0455818	0.0846519	0.0583448	1.61363	227	607	foekens21	3
ES exp1	0.000202552	0.00131659	0.157507	2.88801	0	259	foekens22	3
ES exp2	0.855845	0.855845	0.121295	0.692181	4238	23	foekens22	3
Nanog targets	0.0466	0.100967	0.0577318	1.58209	232	603	foekens22	3
Oct4 targets	0.356382	0.421179	0.0694169	1.06668	1772	179	foekens22	3
Sox2 targets	0.19984	0.288658	0.0515299	1.23953	999	451	foekens22	3
NOS targets	0.128943	0.209532	0.11287	1.35164	649	105	foekens22	3
NOS TFs	0.730762	0.791658	0.147767	0.789217	3636	20	foekens22	3
Suz12 targets	0.0150936	0.0490541	0.076125	1.79478	74	435	foekens22	3
Eed targets	0.00342673	0.0148492	0.0893893	2.1177	16	440	foekens22	3
H3K27 bound	0.0252809	0.0657303	0.0714482	1.71498	125	450	foekens22	3
PRC2 targets	0.0963563	0.178947	0.0787863	1.42947	475	253	foekens22	3
Myc targets1	0.331001	0.421179	-0.071896	-1.09421	1655	174	foekens22	3
Myc targets2	0.000200321	0.00131659	-0.096041	-2.66138	0	607	foekens22	3
ES exp1	0.0237951	0.0441909	0.0938077	1.72229	117	259	foekens23	2
ES exp2	0.976248	0.976248	0.0940227	0.534453	4890	23	foekens23	2
Nanog targets	0.00358494	0.0203819	0.0760386	2.0738	17	603	foekens23	2
Oct4 targets	0.777286	0.856659	-0.0491721	-0.758639	3859	179	foekens23	2
Sox2 targets	0.0690205	0.111402	0.0632169	1.50971	345	451	foekens23	2
NOS targets	0.790762	0.856659	-0.0623328	-0.743347	3971	105	foekens23	2
NOS TFs	0.166198	0.216058	-0.240154	-1.29205	827	20	foekens23	2
Suz12 targets	0.00140056	0.0182073	0.0971638	2.28203	6	435	foekens23	2
Eed targets	0.0113954	0.0246901	-0.0776739	-1.84395	56	440	foekens23	2
H3K27 bound	0.00658946	0.0203819	0.0825638	1.96921	32	450	foekens23	2
PRC2 targets	0.00741929	0.0203819	0.108804	1.97588	36	253	foekens23	2
Myc targets1	0.0771244	0.111402	-0.0976927	-1.48516	382	174	foekens23	2
Myc targets2	0.0078392	0.0203819	-0.0705935	-1.94793	38	607	foekens23	2
ES exp1	0.157322	0.185925	-0.070099	-1.30305	779	259	foekens25	3
ES exp2	0.0339394	0.0490236	-0.293396	-1.68105	167	23	foekens25	3
Nanog targets	0.0258828	0.047823	-0.06159	-1.69739	128	603	foekens25	3
Oct4 targets	0.0884257	0.114953	-0.0923261	-1.43219	436	179	foekens25	3
Sox2 targets	0.00625757	0.0388369	-0.0822188	-1.98599	30	451	foekens25	3
NOS targets	0.227006	0.227006	-0.100168	-1.19817	1122	105	foekens25	3
NOS TFs	0.208275	0.225631	0.231964	1.23252	1036	20	foekens25	3
Suz12 targets	0.0260448	0.047823	-0.071918	-1.70264	128	435	foekens25	3
Eed targets	0.0180198	0.047823	-0.0746103	-1.77552	88	440	foekens25	3
H3K27 bound	0.0294296	0.047823	-0.0697943	-1.68467	145	450	foekens25	3
PRC2 targets	0.0243605	0.047823	-0.0934711	-1.71578	119	253	foekens25	3
Myc targets1	0.00321027	0.0388369	-0.139869	-2.14435	15	174	foekens25	3
Myc targets2	0.00896236	0.0388369	0.0708934	1.943	44	607	foekens25	3
ES exp1	0.42247	0.457675	-0.055097	-1.01345	2086	259	foekens29	3
ES exp2	0.355969	0.420691	0.187095	1.07363	1797	23	foekens29	3
Nanog targets	0.0189092	0.0307275	0.0646145	1.77008	94	603	foekens29	3
Oct4 targets	0.466828	0.466828	-0.0632696	-0.977919	2321	179	foekens29	3
Sox2 targets	0.00119976	0.00259948	0.102152	2.44453	5	451	foekens29	3
NOS targets	0.00797766	0.0148157	-0.161254	-1.92973	39	105	foekens29	3
NOS TFs	0.029203	0.0421821	-0.315514	-1.69346	143	20	foekens29	3
Suz12 targets	0.000201126	0.000523244	-0.153781	-3.65193	0	435	foekens29	3
Eed targets	0.000201248	0.000523244	-0.134306	-3.20517	0	440	foekens29	3
H3K27 bound	0.000200321	0.000523244	-0.127301	-3.07778	0	450	foekens29	3
PRC2 targets	0.000201167	0.000523244	-0.142113	-2.59199	0	253	foekens29	3
Myc targets1	0.0338406	0.0439928	0.107366	1.64592	168	174	foekens29	3
Myc targets2	0.000199561	0.000523244	0.124735	3.42421	0	607	foekens29	3
ES exp1	0.271324	0.293934	-0.0621579	-1.15889	1335	259	foekens31	3
ES exp2	0.677762	0.677762	-0.143277	-0.820403	3379	23	foekens31	3
Nanog targets	0.0437487	0.0720803	-0.0581427	-1.59843	217	603	foekens31	3
Oct4 targets	0.0449394	0.0720803	0.103035	1.59653	225	179	foekens31	3
Sox2 targets	0.205714	0.243117	0.051287	1.2244	1043	451	foekens31	3
NOS targets	0.0563184	0.0732139	0.130022	1.54616	282	105	foekens31	3
NOS TFs	0.0499018	0.0720803	0.29743	1.59648	253	20	foekens31	3
Suz12 targets	0.000197589	0.000519169	0.191586	4.49887	0	435	foekens31	3
Eed targets	0.000197006	0.000519169	0.123799	2.92618	0	440	foekens31	3
H3K27 bound	0.000197746	0.000519169	0.162495	3.87453	0	450	foekens31	3
PRC2 targets	0.000196309	0.000519169	0.165103	3.01193	0	253	foekens31	3
Myc targets1	0.0168404	0.0364876	-0.117523	-1.81156	83	174	foekens31	3
Myc targets2	0.000199681	0.000519169	-0.115443	-3.19059	0	607	foekens31	3
ES exp1	0.0872922	0.162114	0.0795713	1.44719	440	259	foekens32	2
ES exp2	0.15075	0.21775	0.229738	1.32369	763	23	foekens32	2
Nanog targets	0.00323363	0.0152702	-0.0751692	-2.06331	15	603	foekens32	2
Oct4 targets	0.623361	0.623361	0.0564725	0.865236	3137	179	foekens32	2
Sox2 targets	0.182556	0.237323	-0.0528405	-1.26574	899	451	foekens32	2
NOS targets	0.320071	0.378266	0.0930244	1.11195	1616	105	foekens32	2
NOS TFs	0.517871	0.561027	0.173727	0.931776	2607	20	foekens32	2
Suz12 targets	0.0314576	0.0681581	0.0716272	1.67415	160	435	foekens32	2
Eed targets	0.00352388	0.0152702	0.0846174	1.98999	17	440	foekens32	2
H3K27 bound	0.00668765	0.0217349	0.0808283	1.91804	33	450	foekens32	2
PRC2 targets	0.132621	0.215509	0.0750641	1.34925	669	253	foekens32	2
Myc targets1	0.0312992	0.0681581	0.108516	1.6452	158	174	foekens32	2
Myc targets2	0.000202184	0.00262839	-0.141427	-3.89312	0	607	foekens32	2
ES exp1	0.0879854	0.142976	-0.0782917	-1.43834	434	259	foekens33	3
ES exp2	0.751493	0.751493	-0.134618	-0.772557	3773	23	foekens33	3
Nanog targets	0.0849543	0.142976	-0.0525008	-1.4491	427	603	foekens33	3
Oct4 targets	0.108648	0.156936	0.0899592	1.39285	543	179	foekens33	3
Sox2 targets	0.045036	0.0975781	-0.0656619	-1.57937	224	451	foekens33	3
NOS targets	0.210738	0.249054	0.102304	1.22628	1047	105	foekens33	3
NOS TFs	0.590909	0.640152	0.164938	0.882605	2950	20	foekens33	3
Suz12 targets	0.000202593	0.000526742	0.160322	3.77833	0	435	foekens33	3
Eed targets	0.000200602	0.000526742	0.134788	3.20452	0	440	foekens33	3
H3K27 bound	0.000199521	0.000526742	0.142816	3.44099	0	450	foekens33	3
PRC2 targets	0.000199084	0.000526742	0.176349	3.2421	0	253	foekens33	3
Myc targets1	0.200359	0.249054	0.0810518	1.23905	1003	174	foekens33	3
Myc targets2	0.00019861	0.000526742	-0.135531	-3.74963	0	607	foekens33	3
ES exp1	0.00820492	0.0579552	-0.103054	-1.8953	40	259	foekens34	2
ES exp2	0.709036	0.895426	-0.138692	-0.802283	3491	23	foekens34	2
Nanog targets	0.0337527	0.116216	-0.0591745	-1.62999	168	603	foekens34	2
Oct4 targets	0.828735	0.895426	0.0466691	0.724059	4204	179	foekens34	2
Sox2 targets	0.610699	0.882121	0.0362941	0.872202	3047	451	foekens34	2
NOS targets	0.895426	0.895426	-0.0550932	-0.661714	4443	105	foekens34	2
NOS TFs	0.856737	0.895426	-0.127834	-0.691046	4221	20	foekens34	2
Suz12 targets	0.117226	0.25399	-0.0589663	-1.39135	589	435	foekens34	2
Eed targets	0.272471	0.506018	0.0485734	1.15162	1354	440	foekens34	2
H3K27 bound	0.0446983	0.116216	0.0665153	1.59609	222	450	foekens34	2
PRC2 targets	0.345041	0.560691	0.0589048	1.07726	1728	253	foekens34	2
Myc targets1	0.0419055	0.116216	0.104994	1.60188	211	174	foekens34	2
Myc targets2	0.00891619	0.0579552	-0.0682817	-1.89286	44	607	foekens34	2
ES exp1	0.000205423	0.0005341	-0.167242	-3.08622	0	259	foekens36	1
ES exp2	0.113045	0.183698	-0.243081	-1.38769	564	23	foekens36	1
Nanog targets	0.151748	0.219191	-0.0474599	-1.30856	750	603	foekens36	1
Oct4 targets	0.477118	0.516878	0.062916	0.9704	2449	179	foekens36	1
Sox2 targets	0.0121704	0.0226021	-0.0775348	-1.86779	59	451	foekens36	1
NOS targets	0.946209	0.946209	0.0502614	0.594935	4766	105	foekens36	1
NOS TFs	0.33631	0.397457	-0.204491	-1.08895	1656	20	foekens36	1
Suz12 targets	0.000195618	0.0005341	0.154027	3.63986	0	435	foekens36	1
Eed targets	0.000196812	0.0005341	0.150267	3.56777	0	440	foekens36	1
H3K27 bound	0.000196696	0.0005341	0.15067	3.61762	0	450	foekens36	1
PRC2 targets	0.000195046	0.0005341	0.179812	3.28484	0	253	foekens36	1
Myc targets1	0.300183	0.390238	-0.0732558	-1.12374	1475	174	foekens36	1
Myc targets2	0.000608396	0.00131819	-0.0904438	-2.49618	2	607	foekens36	1
ES exp1	0.000197785	0.0025712	-0.164161	-3.04428	0	259	foekens39	3
ES exp2	0.329295	0.428084	0.191524	1.09029	1630	23	foekens39	3
Nanog targets	0.00395883	0.00756782	-0.0771242	-2.11949	19	603	foekens39	3
Oct4 targets	0.80574	0.871713	-0.0479836	-0.743547	4014	179	foekens39	3
Sox2 targets	0.0780574	0.11275	-0.0604762	-1.45941	396	451	foekens39	3
NOS targets	0.871713	0.871713	-0.0570446	-0.682919	4341	105	foekens39	3
NOS TFs	0.729908	0.862619	-0.146974	-0.784143	3650	20	foekens39	3
Suz12 targets	0.00202388	0.00526209	0.0900918	2.12595	9	435	foekens39	3
Eed targets	0.00197511	0.00526209	-0.0879294	-2.09594	9	440	foekens39	3
H3K27 bound	0.000405022	0.00262308	0.0970085	2.32162	1	450	foekens39	3
PRC2 targets	0.00407498	0.00756782	0.110772	2.01223	19	253	foekens39	3
Myc targets1	0.000605327	0.00262308	-0.152525	-2.33003	2	174	foekens39	3
Myc targets2	0.00652819	0.0106083	-0.0721822	-1.98961	32	607	foekens39	3
ES exp1	0.00304321	0.00989044	-0.112979	-2.08669	14	259	foekens42	3
ES exp2	0.385402	0.455475	-0.180065	-1.04527	1921	23	foekens42	3
Nanog targets	0.185258	0.240836	0.0452478	1.24187	939	603	foekens42	3
Oct4 targets	0.719968	0.719968	0.0516122	0.799209	3619	179	foekens42	3
Sox2 targets	0.124397	0.179685	-0.0566293	-1.36298	618	451	foekens42	3
NOS targets	0.710627	0.719968	0.0674119	0.805658	3523	105	foekens42	3
NOS TFs	0.0840268	0.136544	-0.269837	-1.4569	413	20	foekens42	3
Suz12 targets	0.000794597	0.00516488	0.103313	2.4457	3	435	foekens42	3
Eed targets	0.000786782	0.00516488	0.100378	2.39867	3	440	foekens42	3
H3K27 bound	0.0161545	0.0300011	0.0751611	1.81231	81	450	foekens42	3
PRC2 targets	0.00685737	0.0159663	0.106575	1.94537	34	253	foekens42	3
Myc targets1	0.00736905	0.0159663	0.124378	1.90046	36	174	foekens42	3
Myc targets2	0.00243408	0.00989044	-0.0764038	-2.10755	11	607	foekens42	3
ES exp1	0.00382525	0.00902957	0.114845	2.11688	18	259	foekens44	3
ES exp2	0.00635425	0.0118007	-0.336033	-1.94683	31	23	foekens44	3
Nanog targets	0.280086	0.331011	-0.041232	-1.14803	1428	603	foekens44	3
Oct4 targets	0.072592	0.0943696	-0.0960458	-1.487	360	179	foekens44	3
Sox2 targets	0.640175	0.684232	-0.0355152	-0.852865	3221	451	foekens44	3
NOS targets	0.0556117	0.0803281	-0.129782	-1.55706	274	105	foekens44	3
NOS TFs	0.0103176	0.0167661	-0.348031	-1.87672	50	20	foekens44	3
Suz12 targets	0.000198098	0.00132437	-0.112595	-2.65657	0	435	foekens44	3
Eed targets	0.0013911	0.00452107	-0.0930082	-2.20658	6	440	foekens44	3
H3K27 bound	0.00119641	0.00452107	-0.094564	-2.26707	5	450	foekens44	3
PRC2 targets	0.00416749	0.00902957	-0.110611	-2.03015	20	253	foekens44	3
Myc targets1	0.684232	0.684232	-0.054192	-0.825959	3414	174	foekens44	3
Myc targets2	0.000203749	0.00132437	0.127058	3.50151	0	607	foekens44	3
ES exp1	0.121697	0.226009	0.0740125	1.37065	607	259	foekens45	3
ES exp2	0.375176	0.44339	0.182144	1.04603	1861	23	foekens45	3
Nanog targets	0.248949	0.359592	0.0428961	1.17759	1242	603	foekens45	3
Oct4 targets	0.3605	0.44339	-0.0693725	-1.06594	1817	179	foekens45	3
Sox2 targets	0.168844	0.274372	0.0536652	1.28563	826	451	foekens45	3
NOS targets	0.577395	0.577395	-0.075027	-0.895303	2916	105	foekens45	3
NOS TFs	0.423169	0.458433	-0.18804	-1.00831	2125	20	foekens45	3
Suz12 targets	0.000393623	0.0051171	-0.103729	-2.44119	1	435	foekens45	3
Eed targets	0.0017783	0.0102101	-0.0930117	-2.19847	8	440	foekens45	3
H3K27 bound	0.00314157	0.0102101	-0.0863498	-2.06783	15	450	foekens45	3
PRC2 targets	0.00258964	0.0102101	-0.115218	-2.08819	12	253	foekens45	3
Myc targets1	0.112585	0.226009	0.089946	1.38028	559	174	foekens45	3
Myc targets2	0.0549075	0.142759	0.0562707	1.54835	272	607	foekens45	3
ES exp1	0.000200924	0.00174626	0.183417	3.37966	0	259	foekens46	3
ES exp2	0.00688705	0.0127902	0.348374	1.99911	34	23	foekens46	3
Nanog targets	0.425579	0.461043	-0.0366716	-1.00982	2132	603	foekens46	3
Oct4 targets	0.26041	0.376148	-0.0752135	-1.16235	1306	179	foekens46	3
Sox2 targets	0.398559	0.461043	0.043236	1.0373	1991	451	foekens46	3
NOS targets	0.551973	0.551973	-0.0768306	-0.913353	2755	105	foekens46	3
NOS TFs	0.309084	0.401809	0.20586	1.10745	1571	20	foekens46	3
Suz12 targets	0.000400641	0.00174626	-0.108616	-2.56124	1	435	foekens46	3
Eed targets	0.00119308	0.00387751	-0.0976353	-2.32158	5	440	foekens46	3
H3K27 bound	0.00220353	0.00572917	-0.0920936	-2.20896	10	450	foekens46	3
PRC2 targets	0.00553907	0.0120013	-0.108683	-1.98465	27	253	foekens46	3
Myc targets1	0.000402982	0.00174626	0.164818	2.49395	1	174	foekens46	3
Myc targets2	0.0418343	0.0679807	0.0584845	1.61001	207	607	foekens46	3
ES exp1	0.000202143	0.0013287	0.209312	3.85839	0	259	foekens48	3
ES exp2	0.26081	0.282544	-0.203922	-1.17259	1332	23	foekens48	3
Nanog targets	0.214986	0.271746	-0.0442948	-1.21123	1095	603	foekens48	3
Oct4 targets	0.229939	0.271746	-0.0777582	-1.20371	1171	179	foekens48	3
Sox2 targets	0.724046	0.724046	0.033171	0.790192	3528	451	foekens48	3
NOS targets	0.161633	0.233469	0.108299	1.295	791	105	foekens48	3
NOS TFs	0.147782	0.233469	0.24695	1.32217	732	20	foekens48	3
Suz12 targets	0.000204415	0.0013287	0.110071	2.58543	0	435	foekens48	3
Eed targets	0.00101543	0.00440022	0.0985619	2.33004	4	440	foekens48	3
H3K27 bound	0.00184237	0.00598772	0.0926237	2.20429	8	450	foekens48	3
PRC2 targets	0.00383296	0.00830475	0.115341	2.10263	18	253	foekens48	3
Myc targets1	0.0120384	0.022357	0.122377	1.86342	58	174	foekens48	3
Myc targets2	0.00275157	0.00715409	-0.0759553	-2.08032	13	607	foekens48	3
ES exp1	0.000199322	0.0006563	-0.198822	-3.66897	0	259	foekens49	2
ES exp2	0.024405	0.0396581	-0.299616	-1.72899	120	23	foekens49	2
Nanog targets	0.0753699	0.108868	-0.0540915	-1.48708	376	603	foekens49	2
Oct4 targets	0.170892	0.201964	0.0825364	1.27174	855	179	foekens49	2
Sox2 targets	0.0203147	0.0377273	-0.0738042	-1.77578	101	451	foekens49	2
NOS targets	0.449132	0.449132	0.08337	0.988651	2224	105	foekens49	2
NOS TFs	0.344596	0.373312	-0.199207	-1.07488	1692	20	foekens49	2
Suz12 targets	0.00020141	0.0006563	0.134006	3.15085	0	435	foekens49	2
Eed targets	0.000402739	0.00104712	0.103369	2.43924	1	440	foekens49	2
H3K27 bound	0.000201939	0.0006563	0.117821	2.80948	0	450	foekens49	2
PRC2 targets	0.0002002	0.0006563	0.146705	2.67057	0	253	foekens49	2
Myc targets1	0.126817	0.164862	0.0892513	1.35391	636	174	foekens49	2
Myc targets2	0.00140337	0.00304063	-0.0839557	-2.31277	6	607	foekens49	2
ES exp1	0.00019988	0.00259844	0.220362	4.07649	0	259	foekens51	3
ES exp2	0.0445385	0.0643334	0.279457	1.5977	220	23	foekens51	3
Nanog targets	0.126231	0.149182	-0.0492136	-1.35478	627	603	foekens51	3
Oct4 targets	0.582921	0.599235	0.0575277	0.894174	2941	179	foekens51	3
Sox2 targets	0.0668244	0.0868717	0.062486	1.50397	338	451	foekens51	3
NOS targets	0.599235	0.599235	0.0739617	0.878314	2976	105	foekens51	3
NOS TFs	0.00479808	0.00891072	0.374952	2.01337	23	20	foekens51	3
Suz12 targets	0.00181965	0.0047311	-0.0925179	-2.19081	8	435	foekens51	3
Eed targets	0.00161714	0.0047311	-0.092476	-2.20226	7	440	foekens51	3
H3K27 bound	0.00101276	0.00438863	-0.0952854	-2.29106	4	450	foekens51	3
PRC2 targets	0.0200361	0.0325586	-0.0965745	-1.77057	99	253	foekens51	3
Myc targets1	0.000593354	0.0038568	0.15346	2.35883	2	174	foekens51	3
Myc targets2	0.00219386	0.00475336	0.0788901	2.1603	10	607	foekens51	3
ES exp1	0.00019992	0.00129948	0.211786	3.9279	0	259	foekens52	3
ES exp2	0.00258604	0.00840462	0.390918	2.23985	12	23	foekens52	3
Nanog targets	0.0164259	0.0266921	-0.0648768	-1.78557	82	603	foekens52	3
Oct4 targets	0.732164	0.732164	0.0509762	0.791034	3632	179	foekens52	3
Sox2 targets	0.0132344	0.0245782	-0.0770929	-1.84805	65	451	foekens52	3
NOS targets	0.421888	0.498594	0.0850627	1.0186	2100	105	foekens52	3
NOS TFs	0.67126	0.727199	0.154203	0.826379	3360	20	foekens52	3
Suz12 targets	0.000199283	0.00129948	0.0995458	2.36714	0	435	foekens52	3
Eed targets	0.00540108	0.0140428	0.0841461	2.00965	26	440	foekens52	3
H3K27 bound	0.000401526	0.00173995	0.0995954	2.39422	1	450	foekens52	3
PRC2 targets	0.020741	0.0299593	0.0964456	1.76098	102	253	foekens52	3
Myc targets1	0.374581	0.486956	-0.068493	-1.05129	1900	174	foekens52	3
Myc targets2	0.0122481	0.0245782	-0.0662414	-1.82835	61	607	foekens52	3
ES exp1	0.0727638	0.118241	0.0809856	1.49459	361	259	foekens53	3
ES exp2	0.107023	0.147395	0.246069	1.40286	543	23	foekens53	3
Nanog targets	0.044335	0.0823364	-0.0582692	-1.59785	224	603	foekens53	3
Oct4 targets	0.817337	0.876336	-0.0472026	-0.730125	4044	179	foekens53	3
Sox2 targets	0.00395883	0.00857746	-0.0834309	-1.99584	19	451	foekens53	3
NOS targets	0.876336	0.876336	-0.056363	-0.673004	4343	105	foekens53	3
NOS TFs	0.113381	0.147395	-0.260927	-1.39933	554	20	foekens53	3
Suz12 targets	0.000202552	0.00157831	0.118143	2.80827	0	435	foekens53	3
Eed targets	0.000607042	0.00157831	0.0972525	2.32329	2	440	foekens53	3
H3K27 bound	0.000401123	0.00157831	0.111283	2.69503	1	450	foekens53	3
PRC2 targets	0.000601564	0.00157831	0.131266	2.39799	2	253	foekens53	3
Myc targets1	0.358908	0.424165	0.0696771	1.06387	1814	174	foekens53	3
Myc targets2	0.000589391	0.00157831	-0.0835243	-2.30429	2	607	foekens53	3
ES exp1	0.000201857	0.00131207	0.197036	3.63168	0	259	foekens57	3
ES exp2	0.191384	0.248799	0.217919	1.25828	963	23	foekens57	3
Nanog targets	0.151894	0.219402	0.0481336	1.32368	765	603	foekens57	3
Oct4 targets	0.551579	0.651867	-0.0595233	-0.918234	2758	179	foekens57	3
Sox2 targets	0.127799	0.207673	-0.0568764	-1.36163	644	451	foekens57	3
NOS targets	0.641445	0.694899	-0.0711126	-0.851709	3212	105	foekens57	3
NOS TFs	0.995014	0.995014	0.0883525	0.475943	4988	20	foekens57	3
Suz12 targets	0.00570641	0.0105976	-0.0857036	-2.02026	28	435	foekens57	3
Eed targets	0.00119071	0.00309585	-0.0948027	-2.23921	5	440	foekens57	3
H3K27 bound	0.000994233	0.00309585	-0.0973675	-2.32347	4	450	foekens57	3
PRC2 targets	0.000997805	0.00309585	-0.126584	-2.30155	4	253	foekens57	3
Myc targets1	0.000200602	0.00131207	0.15676	2.38623	0	174	foekens57	3
Myc targets2	0.00456802	0.00989738	0.0708274	1.95239	22	607	foekens57	3
ES exp1	0.000200642	0.00260835	0.15578	2.85942	0	259	foekens58	3
ES exp2	0.393379	0.464902	0.180368	1.03627	2019	23	foekens58	3
Nanog targets	0.160142	0.231317	-0.0472081	-1.29518	809	603	foekens58	3
Oct4 targets	0.528183	0.572198	-0.0598974	-0.93029	2679	179	foekens58	3
Sox2 targets	0.19711	0.256242	0.0516643	1.24295	981	451	foekens58	3
NOS targets	0.887142	0.887142	-0.0556004	-0.664436	4401	105	foekens58	3
NOS TFs	0.128816	0.209325	-0.256364	-1.36864	632	20	foekens58	3
Suz12 targets	0.000795071	0.00344531	-0.0994711	-2.33967	3	435	foekens58	3
Eed targets	0.0028	0.00728	-0.0888352	-2.09485	13	440	foekens58	3
H3K27 bound	0.00198926	0.00646509	-0.089836	-2.14193	9	450	foekens58	3
PRC2 targets	0.0560543	0.104101	-0.0851831	-1.55085	280	253	foekens58	3
Myc targets1	0.000402414	0.00261569	0.161292	2.45223	1	174	foekens58	3
Myc targets2	0.00362757	0.00785973	0.0744156	2.05874	17	607	foekens58	3
ES exp1	0.000998801	0.0129844	0.122656	2.27304	4	259	foekens59	3
ES exp2	0.0178642	0.0322653	0.309847	1.78279	89	23	foekens59	3
Nanog targets	0.0283886	0.0410058	-0.0609807	-1.67888	141	603	foekens59	3
Oct4 targets	0.131023	0.170331	-0.0869406	-1.34445	657	179	foekens59	3
Sox2 targets	0.0198556	0.0322653	-0.0727077	-1.74333	98	451	foekens59	3
NOS targets	0.891068	0.891068	-0.0552215	-0.658377	4498	105	foekens59	3
NOS TFs	0.272229	0.321725	-0.215298	-1.15185	1340	20	foekens59	3
Suz12 targets	0.0139498	0.0302245	-0.0769962	-1.82013	69	435	foekens59	3
Eed targets	0.00261097	0.0169713	-0.0895365	-2.12346	12	440	foekens59	3
H3K27 bound	0.0103175	0.0268254	0.0774666	1.86883	51	450	foekens59	3
PRC2 targets	0.00482025	0.0175465	0.11039	2.0187	23	253	foekens59	3
Myc targets1	0.698953	0.757199	0.053292	0.813349	3470	174	foekens59	3
Myc targets2	0.00539892	0.0175465	-0.0712365	-1.96817	26	607	foekens59	3
ES exp1	0.359562	0.424937	-0.0574292	-1.06126	1772	259	foekens60	3
ES exp2	0.11386	0.211455	-0.246533	-1.40756	565	23	foekens60	3
Nanog targets	0.177813	0.288946	-0.0459872	-1.26803	903	603	foekens60	3
Oct4 targets	0.401623	0.435092	0.065975	1.02468	2028	179	foekens60	3
Sox2 targets	0.2493	0.3601	-0.0488782	-1.1711	1245	451	foekens60	3
NOS targets	0.833633	0.833633	0.0597043	0.71512	4173	105	foekens60	3
NOS TFs	0.341606	0.424937	-0.203506	-1.08179	1692	20	foekens60	3
Suz12 targets	0.000397614	0.00259171	-0.119958	-2.83085	1	435	foekens60	3
Eed targets	0.00337168	0.00876636	-0.0851439	-2.01966	16	440	foekens60	3
H3K27 bound	0.000398724	0.00259171	-0.103987	-2.49141	1	450	foekens60	3
PRC2 targets	0.00141129	0.00458669	-0.121359	-2.22023	6	253	foekens60	3
Myc targets1	0.0961653	0.208358	0.0931605	1.42693	483	174	foekens60	3
Myc targets2	0.000607042	0.00263051	0.0887316	2.42977	2	607	foekens60	3
ES exp1	0.0464228	0.150874	-0.0855416	-1.58834	230	259	foekens61	3
ES exp2	0.243105	0.316037	0.206805	1.1889	1189	23	foekens61	3
Nanog targets	0.429897	0.465722	-0.0363943	-1.00578	2130	603	foekens61	3
Oct4 targets	0.820841	0.820841	-0.0469564	-0.728046	4040	179	foekens61	3
Sox2 targets	0.17573	0.285561	-0.0523253	-1.2707	878	451	foekens61	3
NOS targets	0.318613	0.376542	-0.0916206	-1.10008	1579	105	foekens61	3
NOS TFs	0.0780016	0.169003	-0.278915	-1.49059	394	20	foekens61	3
Suz12 targets	0.0014	0.0182	-0.09527	-2.27311	6	435	foekens61	3
Eed targets	0.0671463	0.169003	-0.062335	-1.49685	335	440	foekens61	3
H3K27 bound	0.128354	0.238372	-0.0557345	-1.35199	640	450	foekens61	3
PRC2 targets	0.228161	0.316037	0.0660658	1.20756	1143	253	foekens61	3
Myc targets1	0.0315726	0.136814	-0.106356	-1.63063	155	174	foekens61	3
Myc targets2	0.0162763	0.105796	0.0666402	1.83158	81	607	foekens61	3
ES exp1	0.365288	0.487242	0.0574993	1.0557	1809	259	foekens62	3
ES exp2	0.00777667	0.0168495	0.34429	1.96882	38	23	foekens62	3
Nanog targets	0.62002	0.732751	-0.0315616	-0.871665	3127	603	foekens62	3
Oct4 targets	0.748046	0.796887	0.0503491	0.778547	3731	179	foekens62	3
Sox2 targets	0.796887	0.796887	-0.0306948	-0.742182	4044	451	foekens62	3
NOS targets	0.374801	0.487242	-0.0871828	-1.05265	1885	105	foekens62	3
NOS TFs	0.118202	0.192078	-0.257397	-1.38567	588	20	foekens62	3
Suz12 targets	0.00381143	0.0162826	0.0861027	2.03479	18	435	foekens62	3
Eed targets	0.00501002	0.0162826	0.0831207	1.97841	24	440	foekens62	3
H3K27 bound	0.0151976	0.0282241	0.0745229	1.78726	74	450	foekens62	3
PRC2 targets	0.00707643	0.0168495	0.105708	1.91861	34	253	foekens62	3
Myc targets1	0.000397772	0.00258552	-0.166675	-2.55042	1	174	foekens62	3
Myc targets2	0.000198689	0.00258295	-0.0962829	-2.66528	0	607	foekens62	3
ES exp1	0.0001972	0.000529208	-0.172204	-3.17855	0	259	foekens64	2
ES exp2	0.0832006	0.100431	-0.257261	-1.47281	417	23	foekens64	2
Nanog targets	0.0017843	0.0033137	-0.0788684	-2.1661	8	603	foekens64	2
Oct4 targets	0.401396	0.401396	-0.0668798	-1.02734	2012	179	foekens64	2
Sox2 targets	0.0849802	0.100431	-0.0603687	-1.45044	429	451	foekens64	2
NOS targets	0.319602	0.346235	-0.0926662	-1.10472	1605	105	foekens64	2
NOS TFs	0.00793493	0.0128943	-0.360543	-1.9325	39	20	foekens64	2
Suz12 targets	0.000201086	0.000529208	0.140469	3.32395	0	435	foekens64	2
Eed targets	0.000201045	0.000529208	0.128528	3.05685	0	440	foekens64	2
H3K27 bound	0.000202184	0.000529208	0.142885	3.4284	0	450	foekens64	2
PRC2 targets	0.000203542	0.000529208	0.176366	3.21951	0	253	foekens64	2
Myc targets1	0.0225898	0.0326296	0.114912	1.76596	111	174	foekens64	2
Myc targets2	0.000987947	0.00214055	-0.0845912	-2.3327	4	607	foekens64	2
ES exp1	0.00359784	0.011693	-0.112502	-2.07068	17	259	foekens65	2
ES exp2	0.142688	0.206105	-0.234051	-1.33944	721	23	foekens65	2
Nanog targets	0.120367	0.195596	-0.0501945	-1.37587	603	603	foekens65	2
Oct4 targets	0.328044	0.355381	-0.071219	-1.09869	1653	179	foekens65	2
Sox2 targets	0.411051	0.411051	-0.0424139	-1.01572	2067	451	foekens65	2
NOS targets	0.261312	0.308823	-0.0979937	-1.16796	1310	105	foekens65	2
NOS TFs	0.182017	0.236622	-0.236455	-1.26935	914	20	foekens65	2
Suz12 targets	0.00197239	0.00854701	-0.0920705	-2.17128	9	435	foekens65	2
Eed targets	0.00477422	0.012413	-0.0854555	-2.02191	23	440	foekens65	2
H3K27 bound	0.1126	0.195596	-0.0576647	-1.37687	562	450	foekens65	2
PRC2 targets	0.0428147	0.0927651	-0.0879126	-1.6018	215	253	foekens65	2
Myc targets1	0.00101297	0.00854701	0.150896	2.29715	4	174	foekens65	2
Myc targets2	0.00180288	0.00854701	0.0783392	2.16393	8	607	foekens65	2
ES exp1	0.305505	0.343412	-0.0601293	-1.1155	1514	259	foekens67	3
ES exp2	0.331102	0.343412	-0.190239	-1.09406	1631	23	foekens67	3
Nanog targets	0.00141101	0.0183431	-0.0778025	-2.12999	6	603	foekens67	3
Oct4 targets	0.1528	0.220712	-0.0842167	-1.30782	752	179	foekens67	3
Sox2 targets	0.343412	0.343412	-0.0447247	-1.07735	1714	451	foekens67	3
NOS targets	0.0344203	0.111866	-0.13549	-1.62219	170	105	foekens67	3
NOS TFs	0.148381	0.220712	-0.247598	-1.32788	732	20	foekens67	3
Suz12 targets	0.0278436	0.111866	0.0717051	1.6993	140	435	foekens67	3
Eed targets	0.0132884	0.0863745	0.0782384	1.86334	66	440	foekens67	3
H3K27 bound	0.110291	0.220712	0.0578042	1.38761	552	450	foekens67	3
PRC2 targets	0.152066	0.220712	0.0711365	1.30225	768	253	foekens67	3
Myc targets1	0.0452561	0.117666	0.105261	1.61449	227	174	foekens67	3
Myc targets2	0.215248	0.279822	0.0442857	1.22534	1086	607	foekens67	3
ES exp1	0.000203046	0.0013198	0.177873	3.28054	0	259	foekens68	2
ES exp2	0.275424	0.397834	0.201269	1.15011	1364	23	foekens68	2
Nanog targets	0.457624	0.540828	-0.0359721	-0.981607	2283	603	foekens68	2
Oct4 targets	0.319858	0.415815	-0.0718215	-1.10467	1621	179	foekens68	2
Sox2 targets	0.511916	0.554576	-0.0394623	-0.941076	2598	451	foekens68	2
NOS targets	0.899741	0.899741	-0.0546819	-0.650105	4513	105	foekens68	2
NOS TFs	0.0247819	0.0460236	-0.323247	-1.73278	124	20	foekens68	2
Suz12 targets	0.000197981	0.0013198	-0.112665	-2.6369	0	435	foekens68	2
Eed targets	0.00355802	0.00770903	-0.0877592	-2.06636	17	440	foekens68	2
H3K27 bound	0.00137877	0.00448099	-0.0984401	-2.34394	6	450	foekens68	2
PRC2 targets	0.000791139	0.00342827	-0.132021	-2.392	3	253	foekens68	2
Myc targets1	0.193159	0.313883	0.0816832	1.24894	959	174	foekens68	2
Myc targets2	0.0020028	0.00520729	0.0774808	2.14057	9	607	foekens68	2
ES exp1	0.000197902	0.00131075	-0.208263	-3.85067	0	259	foekens69	1
ES exp2	0.0160514	0.0231853	-0.314992	-1.80986	79	23	foekens69	1
Nanog targets	0.00981374	0.0212631	-0.0709104	-1.95062	48	603	foekens69	1
Oct4 targets	0.382011	0.451468	-0.0676375	-1.04685	1940	179	foekens69	1
Sox2 targets	0.0138889	0.0231853	-0.0767686	-1.8505	69	451	foekens69	1
NOS targets	0.704127	0.706166	-0.0670768	-0.802293	3514	105	foekens69	1
NOS TFs	0.706166	0.706166	-0.150264	-0.804627	3515	20	foekens69	1
Suz12 targets	0.002	0.00866667	-0.0936678	-2.2161	9	435	foekens69	1
Eed targets	0.00678914	0.0212631	-0.0841863	-2.00466	33	440	foekens69	1
H3K27 bound	0.0151362	0.0231853	0.0757036	1.8158	74	450	foekens69	1
PRC2 targets	0.00976874	0.0212631	-0.105945	-1.93003	48	253	foekens69	1
Myc targets1	0.11283	0.146679	-0.0913058	-1.3902	568	174	foekens69	1
Myc targets2	0.000201654	0.00131075	-0.101423	-2.79113	0	607	foekens69	1
ES exp1	0.00019988	0.0013089	0.170589	3.15939	0	259	foekens70	3
ES exp2	0.0758539	0.09861	0.260504	1.49783	381	23	foekens70	3
Nanog targets	0.00927046	0.020086	-0.0688008	-1.88568	45	603	foekens70	3
Oct4 targets	0.0962234	0.106397	0.0912497	1.41559	478	179	foekens70	3
Sox2 targets	0.0649116	0.0937612	-0.063603	-1.52733	322	451	foekens70	3
NOS targets	0.0982125	0.106397	0.118866	1.42361	488	105	foekens70	3
NOS TFs	0.130893	0.130893	0.255331	1.36602	657	20	foekens70	3
Suz12 targets	0.000400721	0.00173646	0.107484	2.5332	1	435	foekens70	3
Eed targets	0.00562588	0.016521	0.0845255	2.00105	27	440	foekens70	3
H3K27 bound	0.0244727	0.0454494	0.0709417	1.70693	122	450	foekens70	3
PRC2 targets	0.00635425	0.016521	0.105705	1.94135	31	253	foekens70	3
Myc targets1	0.0566493	0.092055	0.100481	1.53903	281	174	foekens70	3
Myc targets2	0.000201369	0.0013089	-0.100488	-2.76135	0	607	foekens70	3
ES exp1	0.00019861	0.000865455	0.236293	4.38029	0	259	foekens71	3
ES exp2	0.00039116	0.00103855	0.456368	2.60403	1	23	foekens71	3
Nanog targets	0.133147	0.157356	0.0490192	1.34292	667	603	foekens71	3
Oct4 targets	0.423813	0.459131	0.0656946	1.01352	2124	179	foekens71	3
Sox2 targets	0.10004	0.130052	0.0591049	1.41647	501	451	foekens71	3
NOS targets	0.483031	0.483031	0.0811771	0.966542	2447	105	foekens71	3
NOS TFs	0.0285379	0.0412214	0.317363	1.69298	145	20	foekens71	3
Suz12 targets	0.00059761	0.00129482	-0.0998592	-2.35396	2	435	foekens71	3
Eed targets	0.00937188	0.0152293	-0.0798087	-1.89234	46	440	foekens71	3
H3K27 bound	0.00019972	0.000865455	-0.101112	-2.42554	0	450	foekens71	3
PRC2 targets	0.00742674	0.0137925	-0.107924	-1.95392	36	253	foekens71	3
Myc targets1	0.000198728	0.000865455	0.167498	2.54838	0	174	foekens71	3
Myc targets2	0.000399441	0.00103855	0.0871348	2.39116	1	607	foekens71	3
ES exp1	0.000201613	0.000873656	-0.215685	-3.98346	0	259	foekens73	3
ES exp2	0.356014	0.420743	-0.18662	-1.07151	1778	23	foekens73	3
Nanog targets	0.0695358	0.112996	0.0544542	1.49587	348	603	foekens73	3
Oct4 targets	0.110914	0.16021	-0.0883022	-1.37196	563	179	foekens73	3
Sox2 targets	0.477999	0.477999	-0.0403701	-0.97066	2378	451	foekens73	3
NOS targets	0.295131	0.383671	-0.0944293	-1.13041	1472	105	foekens73	3
NOS TFs	0.392566	0.42528	0.1945	1.04114	1974	20	foekens73	3
Suz12 targets	0.000201207	0.000873656	-0.114705	-2.70499	0	435	foekens73	3
Eed targets	0.000200965	0.000873656	-0.11413	-2.70974	0	440	foekens73	3
H3K27 bound	0.00260156	0.00483147	-0.0878844	-2.11313	12	450	foekens73	3
PRC2 targets	0.00100321	0.00326043	-0.133131	-2.439	4	253	foekens73	3
Myc targets1	0.00138258	0.00346667	-0.148916	-2.2788	6	174	foekens73	3
Myc targets2	0.0016	0.00346667	-0.0804359	-2.21635	7	607	foekens73	3
ES exp1	0.00138861	0.00257885	-0.12229	-2.26289	6	259	foekens74	2
ES exp2	0.805151	0.805151	0.12727	0.732304	4032	23	foekens74	2
Nanog targets	0.000395179	0.00102746	-0.0914667	-2.51009	1	603	foekens74	2
Oct4 targets	0.154074	0.200297	-0.0846742	-1.30861	778	179	foekens74	2
Sox2 targets	0.000195733	0.000665984	-0.110595	-2.65818	0	451	foekens74	2
NOS targets	0.638046	0.691217	-0.0718624	-0.856991	3239	105	foekens74	2
NOS TFs	0.187613	0.221725	-0.237656	-1.26434	932	20	foekens74	2
Suz12 targets	0.000203583	0.000665984	0.120469	2.85448	0	435	foekens74	2
Eed targets	0.00224673	0.00365094	0.0884467	2.10779	10	440	foekens74	2
H3K27 bound	0.000204918	0.000665984	0.129857	3.12411	0	450	foekens74	2
PRC2 targets	0.000808571	0.0017519	0.123212	2.26293	3	253	foekens74	2
Myc targets1	0.00868707	0.012548	-0.124668	-1.89825	43	174	foekens74	2
Myc targets2	0.000197433	0.000665984	-0.10396	-2.86618	0	607	foekens74	2
ES exp1	0.00657764	0.0122156	-0.106615	-1.96516	32	259	foekens75	3
ES exp2	0.556557	0.602936	-0.158647	-0.908105	2779	23	foekens75	3
Nanog targets	0.000200562	0.000435774	-0.103741	-2.85523	0	603	foekens75	3
Oct4 targets	0.549848	0.602936	-0.0598133	-0.916719	2718	179	foekens75	3
Sox2 targets	0.00973381	0.0158174	-0.0796266	-1.91158	48	451	foekens75	3
NOS targets	0.981366	0.981366	-0.0439611	-0.519645	4897	105	foekens75	3
NOS TFs	0.32868	0.427284	0.20341	1.09241	1647	20	foekens75	3
Suz12 targets	0.00019988	0.000435774	0.140386	3.3381	0	435	foekens75	3
Eed targets	0.000201005	0.000435774	0.116185	2.7751	0	440	foekens75	3
H3K27 bound	0.00019992	0.000435774	0.136671	3.30108	0	450	foekens75	3
PRC2 targets	0.000199681	0.000435774	0.152382	2.81677	0	253	foekens75	3
Myc targets1	0.300139	0.427284	0.0729015	1.11961	1515	174	foekens75	3
Myc targets2	0.000201126	0.000435774	-0.11033	-3.04308	0	607	foekens75	3
ES exp1	0.000596896	0.00129327	-0.132647	-2.44412	2	259	foekens76	3
ES exp2	0.00695134	0.0100408	-0.336383	-1.9219	34	23	foekens76	3
Nanog targets	0.000198177	0.000520521	-0.106769	-2.93972	0	603	foekens76	3
Oct4 targets	0.519722	0.563033	-0.0607358	-0.935639	2621	179	foekens76	3
Sox2 targets	0.0218612	0.0284196	-0.0733622	-1.7623	108	451	foekens76	3
NOS targets	0.170597	0.201615	-0.108073	-1.29122	867	105	foekens76	3
NOS TFs	0.863014	0.863014	-0.12889	-0.691558	4346	20	foekens76	3
Suz12 targets	0.0002002	0.000520521	0.152222	3.61429	0	435	foekens76	3
Eed targets	0.00180288	0.00292969	0.0946027	2.2602	8	440	foekens76	3
H3K27 bound	0.000198728	0.000520521	0.149596	3.61705	0	450	foekens76	3
PRC2 targets	0.000199124	0.000520521	0.140777	2.58829	0	253	foekens76	3
Myc targets1	0.00161518	0.00292969	0.141189	2.15515	7	174	foekens76	3
Myc targets2	0.000197785	0.000520521	-0.108742	-3.00395	0	607	foekens76	3
ES exp1	0.000200884	0.000522298	-0.14657	-2.71479	0	259	foekens77	2
ES exp2	0.0682642	0.110929	-0.261549	-1.5039	338	23	foekens77	2
Nanog targets	0.167913	0.218287	-0.0465606	-1.27779	830	603	foekens77	2
Oct4 targets	0.987276	0.987276	0.0334389	0.51655	4965	179	foekens77	2
Sox2 targets	0.111489	0.16104	-0.0572091	-1.38144	556	451	foekens77	2
NOS targets	0.517935	0.612106	0.0783291	0.937151	2598	105	foekens77	2
NOS TFs	0.584455	0.63316	-0.166282	-0.889708	2864	20	foekens77	2
Suz12 targets	0.0002	0.000522298	0.126008	2.97882	0	435	foekens77	2
Eed targets	0.000199641	0.000522298	0.119905	2.849	0	440	foekens77	2
H3K27 bound	0.000199681	0.000522298	0.125043	2.9958	0	450	foekens77	2
PRC2 targets	0.000199124	0.000522298	0.147332	2.66784	0	253	foekens77	2
Myc targets1	0.0535104	0.0993764	-0.101546	-1.5459	265	174	foekens77	2
Myc targets2	0.00121531	0.00263318	-0.0836075	-2.29999	5	607	foekens77	2
ES exp1	0.0195407	0.0317536	-0.0964115	-1.7789	96	259	foekens78	1
ES exp2	0.109047	0.141762	0.247118	1.41184	545	23	foekens78	1
Nanog targets	0.00276243	0.00515566	-0.0798193	-2.182	13	603	foekens78	1
Oct4 targets	0.104998	0.141762	-0.0910959	-1.40227	520	179	foekens78	1
Sox2 targets	0.00119048	0.00309524	-0.0999838	-2.39636	5	451	foekens78	1
NOS targets	0.570508	0.570508	-0.0752246	-0.897747	2831	105	foekens78	1
NOS TFs	0.141598	0.167343	0.251585	1.34179	706	20	foekens78	1
Suz12 targets	0.000201816	0.00131181	0.118659	2.79296	0	435	foekens78	1
Eed targets	0.000604717	0.00196533	0.0966674	2.29013	2	440	foekens78	1
H3K27 bound	0.000403551	0.00174872	0.103761	2.48935	1	450	foekens78	1
PRC2 targets	0.00277613	0.00515566	0.117678	2.15511	13	253	foekens78	1
Myc targets1	0.251716	0.272692	-0.0766391	-1.16505	1246	174	foekens78	1
Myc targets2	0.000196696	0.00131181	-0.120909	-3.31734	0	607	foekens78	1
ES exp1	0.000198531	0.000652348	0.225775	4.18637	0	259	foekens79	3
ES exp2	0.05	0.0722222	0.271414	1.56822	251	23	foekens79	3
Nanog targets	0.000196773	0.000652348	0.102024	2.80145	0	603	foekens79	3
Oct4 targets	0.123652	0.160747	0.0881907	1.37064	618	179	foekens79	3
Sox2 targets	0.00199481	0.00518652	0.0918654	2.19466	9	451	foekens79	3
NOS targets	0.359808	0.389792	0.0886316	1.06075	1802	105	foekens79	3
NOS TFs	0.609683	0.609683	0.161864	0.873372	3059	20	foekens79	3
Suz12 targets	0.000200321	0.000652348	0.117617	2.76538	0	435	foekens79	3
Eed targets	0.000200723	0.000652348	0.112896	2.66377	0	440	foekens79	3
H3K27 bound	0.0061901	0.0114959	0.0823235	1.96446	30	450	foekens79	3
PRC2 targets	0.00395648	0.00857237	0.112516	2.06702	19	253	foekens79	3
Myc targets1	0.355058	0.389792	0.0695632	1.06786	1775	174	foekens79	3
Myc targets2	0.0210399	0.0341898	-0.0648018	-1.78415	103	607	foekens79	3
ES exp1	0.35774	0.422784	0.0579552	1.06822	1753	259	foekens80	3
ES exp2	0.29413	0.382368	0.198005	1.13312	1447	23	foekens80	3
Nanog targets	0.00162107	0.00301057	0.0809347	2.22049	7	603	foekens80	3
Oct4 targets	0.871056	0.871056	-0.0443946	-0.685484	4471	179	foekens80	3
Sox2 targets	0.000202184	0.000440469	0.108363	2.61933	0	451	foekens80	3
NOS targets	0.161834	0.23376	-0.109264	-1.30454	825	105	foekens80	3
NOS TFs	0.649591	0.703724	-0.157109	-0.844926	3258	20	foekens80	3
Suz12 targets	0.000196194	0.000440469	-0.161516	-3.81864	0	435	foekens80	3
Eed targets	0.000197278	0.000440469	-0.173812	-4.12051	0	440	foekens80	3
H3K27 bound	0.000197394	0.000440469	-0.178079	-4.25679	0	450	foekens80	3
PRC2 targets	0.000194818	0.000440469	-0.1641	-2.99643	0	253	foekens80	3
Myc targets1	0.0121225	0.019699	0.122158	1.86547	58	174	foekens80	3
Myc targets2	0.000203293	0.000440469	0.177734	4.88816	0	607	foekens80	3
ES exp1	0.0542863	0.0794274	-0.0851602	-1.56668	277	259	foekens81	2
ES exp2	0.404205	0.509087	-0.177684	-1.0253	2037	23	foekens81	2
Nanog targets	0.00686409	0.0218146	-0.0720017	-1.96691	34	603	foekens81	2
Oct4 targets	0.430766	0.509087	0.0648418	1.00411	2102	179	foekens81	2
Sox2 targets	0.0549882	0.0794274	-0.0646969	-1.54709	279	451	foekens81	2
NOS targets	0.940978	0.968974	-0.0505167	-0.603137	4734	105	foekens81	2
NOS TFs	0.968974	0.968974	-0.103602	-0.561658	4871	20	foekens81	2
Suz12 targets	0.00327466	0.0159314	0.0838905	1.99029	15	435	foekens81	2
Eed targets	0.000616016	0.00800821	0.090363	2.15394	2	440	foekens81	2
H3K27 bound	0.00367647	0.0159314	0.0839757	2.02688	17	450	foekens81	2
PRC2 targets	0.0375539	0.0711505	0.0895136	1.64196	182	253	foekens81	2
Myc targets1	0.0383118	0.0711505	0.106448	1.62156	186	174	foekens81	2
Myc targets2	0.00839024	0.0218146	-0.0712031	-1.95462	42	607	foekens81	2
ES exp1	0.000197239	0.000858256	-0.175798	-3.24064	0	259	foekens83	3
ES exp2	0.174898	0.227367	0.224196	1.28234	856	23	foekens83	3
Nanog targets	0.00100806	0.00262097	0.0857218	2.3644	4	603	foekens83	3
Oct4 targets	0.670018	0.725853	0.0534806	0.829466	3331	179	foekens83	3
Sox2 targets	0.00161421	0.00349744	0.0909754	2.19594	7	451	foekens83	3
NOS targets	0.880518	0.880518	0.0563237	0.676046	4347	105	foekens83	3
NOS TFs	0.308682	0.364806	0.20927	1.11453	1510	20	foekens83	3
Suz12 targets	0.000983284	0.00262097	-0.0977899	-2.2981	4	435	foekens83	3
Eed targets	0.000197278	0.000858256	-0.118465	-2.79847	0	440	foekens83	3
H3K27 bound	0.000198059	0.000858256	-0.115632	-2.75702	0	450	foekens83	3
PRC2 targets	0.00374901	0.00611265	-0.112617	-2.04991	18	253	foekens83	3
Myc targets1	0.0818255	0.118192	0.0951433	1.45398	406	174	foekens83	3
Myc targets2	0.00376163	0.00611265	-0.0720167	-1.97598	18	607	foekens83	3
ES exp1	0.000199521	0.000441366	0.170244	3.15813	0	259	foekens84	3
ES exp2	0.293684	0.37698	-0.198632	-1.13535	1473	23	foekens84	3
Nanog targets	0.0381261	0.0708057	0.0583577	1.61839	187	603	foekens84	3
Oct4 targets	0.168811	0.243838	-0.0829591	-1.28272	852	179	foekens84	3
Sox2 targets	0.611639	0.611639	0.0359392	0.871815	3026	451	foekens84	3
NOS targets	0.607235	0.611639	-0.0735562	-0.876885	3054	105	foekens84	3
NOS TFs	0.318983	0.37698	-0.207277	-1.10619	1592	20	foekens84	3
Suz12 targets	0.000197981	0.000441366	-0.172869	-4.07038	0	435	foekens84	3
Eed targets	0.000197863	0.000441366	-0.111003	-2.62662	0	440	foekens84	3
H3K27 bound	0.000198373	0.000441366	-0.155125	-3.70733	0	450	foekens84	3
PRC2 targets	0.000201045	0.000441366	-0.169941	-3.08943	0	253	foekens84	3
Myc targets1	0.0701077	0.113925	0.0987403	1.50211	344	174	foekens84	3
Myc targets2	0.000203707	0.000441366	0.168649	4.68267	0	607	foekens84	3
ES exp1	0.000202881	0.00263745	-0.143258	-2.62666	0	259	foekens85	1
ES exp2	0.0586389	0.108901	-0.269978	-1.54751	298	23	foekens85	1
Nanog targets	0.0351688	0.0761991	-0.0600779	-1.64476	174	603	foekens85	1
Oct4 targets	0.0718176	0.116704	-0.0962653	-1.49243	355	179	foekens85	1
Sox2 targets	0.229653	0.2824	-0.0498587	-1.19852	1170	451	foekens85	1
NOS targets	0.238954	0.2824	-0.0988879	-1.18535	1205	105	foekens85	1
NOS TFs	0.878145	0.878145	-0.124015	-0.666252	4467	20	foekens85	1
Suz12 targets	0.010989	0.0357143	0.0800542	1.89158	53	435	foekens85	1
Eed targets	0.137283	0.198298	0.0563537	1.33759	671	440	foekens85	1
H3K27 bound	0.00305375	0.0132329	0.0870448	2.0884	14	450	foekens85	1
PRC2 targets	0.0157853	0.0410418	0.0974334	1.78049	79	253	foekens85	1
Myc targets1	0.325338	0.352449	-0.0714953	-1.09195	1613	174	foekens85	1
Myc targets2	0.00239904	0.0132329	-0.0771633	-2.12508	11	607	foekens85	1
ES exp1	0.000199481	0.00259326	0.143463	2.64207	0	259	foekens86	3
ES exp2	0.0412082	0.0765296	0.280888	1.61307	205	23	foekens86	3
Nanog targets	0.0573836	0.0932484	0.0560085	1.53702	285	603	foekens86	3
Oct4 targets	0.376301	0.489191	0.0677927	1.04943	1879	179	foekens86	3
Sox2 targets	0.674567	0.797215	0.0341894	0.822828	3386	451	foekens86	3
NOS targets	0.747055	0.80931	0.0653703	0.777553	3741	105	foekens86	3
NOS TFs	0.865611	0.865611	0.128002	0.684036	4263	20	foekens86	3
Suz12 targets	0.00339321	0.0110279	-0.0881962	-2.0837	16	435	foekens86	3
Eed targets	0.0824045	0.119029	-0.0613372	-1.45865	413	440	foekens86	3
H3K27 bound	0.000602047	0.00391331	-0.100616	-2.40997	2	450	foekens86	3
PRC2 targets	0.00657371	0.0161887	-0.105443	-1.93245	32	253	foekens86	3
Myc targets1	0.00747173	0.0161887	0.127401	1.93555	36	174	foekens86	3
Myc targets2	0.00240819	0.0104355	0.0751779	2.06728	11	607	foekens86	3
ES exp1	0.988547	0.988547	-0.0271545	-0.500933	4919	259	foekens87	3
ES exp2	0.0115446	0.0375199	0.321964	1.85766	57	23	foekens87	3
Nanog targets	0.00240915	0.0156595	-0.0785581	-2.15601	11	603	foekens87	3
Oct4 targets	0.11194	0.145522	-0.0901692	-1.39019	554	179	foekens87	3
Sox2 targets	0.0723108	0.117505	-0.0618681	-1.49078	362	451	foekens87	3
NOS targets	0.181261	0.214218	-0.106971	-1.27511	887	105	foekens87	3
NOS TFs	0.210863	0.228435	0.227185	1.22623	1055	20	foekens87	3
Suz12 targets	0.0173514	0.0375947	-0.0753958	-1.7851	86	435	foekens87	3
Eed targets	0.0168506	0.0375947	0.0759093	1.79464	83	440	foekens87	3
H3K27 bound	0.110159	0.145522	-0.0576495	-1.38671	552	450	foekens87	3
PRC2 targets	0.0509054	0.0945387	-0.0859473	-1.56882	252	253	foekens87	3
Myc targets1	0.0093291	0.0375199	0.123128	1.89495	46	174	foekens87	3
Myc targets2	0.000200803	0.00261044	-0.0959956	-2.64053	0	607	foekens87	3
ES exp1	0.0739791	0.0961728	-0.0800926	-1.4831	374	259	foekens88	2
ES exp2	0.0695284	0.0961728	0.259271	1.49459	344	23	foekens88	2
Nanog targets	0.0356356	0.0661805	-0.0600499	-1.6449	177	603	foekens88	2
Oct4 targets	0.187819	0.221968	-0.0804622	-1.24936	955	179	foekens88	2
Sox2 targets	0.0533765	0.0867368	-0.0642297	-1.53662	263	451	foekens88	2
NOS targets	0.252517	0.27356	-0.0984142	-1.17671	1278	105	foekens88	2
NOS TFs	0.599203	0.599203	-0.163208	-0.878012	3007	20	foekens88	2
Suz12 targets	0.00019857	0.00052589	0.136431	3.20639	0	435	foekens88	2
Eed targets	0.000197472	0.00052589	0.135075	3.19994	0	440	foekens88	2
H3K27 bound	0.000197083	0.00052589	0.141423	3.38837	0	450	foekens88	2
PRC2 targets	0.000200682	0.00052589	0.164866	2.99072	0	253	foekens88	2
Myc targets1	0.0130214	0.028213	0.122852	1.8489	63	174	foekens88	2
Myc targets2	0.000202265	0.00052589	-0.0968265	-2.65016	0	607	foekens88	2
ES exp1	0.000202799	0.00131819	0.153838	2.82775	0	259	foekens89	3
ES exp2	0.000199164	0.00131819	0.473905	2.70437	0	23	foekens89	3
Nanog targets	0.838176	0.838176	0.0261469	0.714728	4153	603	foekens89	3
Oct4 targets	0.292053	0.379669	0.0730634	1.1281	1447	179	foekens89	3
Sox2 targets	0.441314	0.520078	0.0419152	0.998429	2176	451	foekens89	3
NOS targets	0.480072	0.520078	0.0811136	0.966859	2396	105	foekens89	3
NOS TFs	0.143628	0.207462	0.250336	1.32989	718	20	foekens89	3
Suz12 targets	0.00451334	0.0143845	-0.0890875	-2.09528	22	435	foekens89	3
Eed targets	0.0378593	0.0703101	-0.0693349	-1.63566	190	440	foekens89	3
H3K27 bound	0.0055325	0.0143845	-0.0852773	-2.03767	27	450	foekens89	3
PRC2 targets	0.0127953	0.0277231	-0.100752	-1.82727	64	253	foekens89	3
Myc targets1	0.00322711	0.0139841	0.141963	2.16106	15	174	foekens89	3
Myc targets2	0.10908	0.177255	0.0505122	1.38844	542	607	foekens89	3
ES exp1	0.00020012	0.00130078	-0.194014	-3.60342	0	259	foekens92	2
ES exp2	0.0387706	0.0720025	-0.281979	-1.61719	192	23	foekens92	2
Nanog targets	0.0808794	0.116826	0.0534149	1.46481	400	603	foekens92	2
Oct4 targets	0.639968	0.693299	0.0551137	0.851528	3211	179	foekens92	2
Sox2 targets	0.248954	0.323641	0.0489279	1.18063	1249	451	foekens92	2
NOS targets	0.820892	0.820892	-0.0600094	-0.720603	4046	105	foekens92	2
NOS TFs	0.574895	0.679421	-0.166234	-0.896308	2866	20	foekens92	2
Suz12 targets	0.00020004	0.00130078	0.121337	2.87131	0	435	foekens92	2
Eed targets	0.00140112	0.00364291	0.097564	2.32032	6	440	foekens92	2
H3K27 bound	0.00119498	0.00364291	0.0972539	2.34456	5	450	foekens92	2
PRC2 targets	0.00040201	0.00174204	0.136216	2.4949	1	253	foekens92	2
Myc targets1	0.0591845	0.0961748	0.0996628	1.52319	298	174	foekens92	2
Myc targets2	0.00237295	0.00514139	-0.0775294	-2.14373	11	607	foekens92	2
ES exp1	0.000197278	0.000524299	-0.168028	-3.08886	0	259	foekens93	2
ES exp2	0.211706	0.275218	-0.213109	-1.22431	1066	23	foekens93	2
Nanog targets	0.127979	0.184859	-0.0496883	-1.36537	638	603	foekens93	2
Oct4 targets	0.443099	0.523663	0.0640745	0.991631	2195	179	foekens93	2
Sox2 targets	0.0725596	0.117909	-0.0626506	-1.49535	361	451	foekens93	2
NOS targets	0.773577	0.773577	-0.0636765	-0.754993	3887	105	foekens93	2
NOS TFs	0.492357	0.533386	0.176633	0.956585	2479	20	foekens93	2
Suz12 targets	0.00019988	0.000524299	0.110624	2.62006	0	435	foekens93	2
Eed targets	0.00020024	0.000524299	0.115948	2.75857	0	440	foekens93	2
H3K27 bound	0.00020012	0.000524299	0.11476	2.75947	0	450	foekens93	2
PRC2 targets	0.000201654	0.000524299	0.129676	2.37296	0	253	foekens93	2
Myc targets1	0.0668417	0.117909	0.0986799	1.5071	330	174	foekens93	2
Myc targets2	0.000398724	0.000863902	-0.0831227	-2.29241	1	607	foekens93	2
ES exp1	0.310615	0.448666	0.0599093	1.11251	1544	259	foekens94	3
ES exp2	0.470472	0.556012	0.169072	0.975816	2373	23	foekens94	3
Nanog targets	0.193814	0.314948	-0.0461015	-1.25638	964	603	foekens94	3
Oct4 targets	0.441598	0.556012	-0.0644062	-0.998702	2188	179	foekens94	3
Sox2 targets	0.623626	0.623626	-0.035929	-0.856518	3119	451	foekens94	3
NOS targets	0.570485	0.618025	-0.0749415	-0.899173	2848	105	foekens94	3
NOS TFs	0.0767984	0.142626	-0.27548	-1.48013	378	20	foekens94	3
Suz12 targets	0.0284569	0.0783893	0.0708396	1.67595	141	435	foekens94	3
Eed targets	0.0212467	0.0783893	0.072879	1.73404	105	440	foekens94	3
H3K27 bound	0.0158317	0.0783893	0.0756028	1.81856	78	450	foekens94	3
PRC2 targets	0.0301497	0.0783893	0.0916327	1.68196	148	253	foekens94	3
Myc targets1	0.0186672	0.0783893	-0.117171	-1.79665	92	174	foekens94	3
Myc targets2	0.048503	0.10509	0.0563284	1.56666	242	607	foekens94	3
ES exp1	0.00019861	0.00132952	-0.181174	-3.32833	0	259	foekens95	3
ES exp2	0.689165	0.814468	-0.142201	-0.815285	3491	23	foekens95	3
Nanog targets	0.585998	0.761798	-0.0327924	-0.894747	3004	603	foekens95	3
Oct4 targets	0.877453	0.877453	0.0436491	0.676765	4381	179	foekens95	3
Sox2 targets	0.346911	0.56373	-0.0454471	-1.0827	1762	451	foekens95	3
NOS targets	0.801345	0.868124	-0.0619469	-0.73522	4049	105	foekens95	3
NOS TFs	0.533808	0.761798	-0.171542	-0.92156	2699	20	foekens95	3
Suz12 targets	0.00060889	0.00263852	0.0979386	2.31752	2	435	foekens95	3
Eed targets	0.000204541	0.00132952	0.101789	2.4161	0	440	foekens95	3
H3K27 bound	0.00425532	0.0110638	0.0857269	2.06125	20	450	foekens95	3
PRC2 targets	0.00522508	0.011321	0.108556	1.98686	25	253	foekens95	3
Myc targets1	0.00179641	0.00583832	-0.144103	-2.17614	8	174	foekens95	3
Myc targets2	0.181925	0.33786	-0.0462664	-1.26457	929	607	foekens95	3
ES exp1	0.000201491	0.00261938	0.270847	5.00122	0	259	foekens99	3
ES exp2	0.0022164	0.0072033	0.370837	2.12774	10	23	foekens99	3
Nanog targets	0.377256	0.477545	0.0383304	1.05699	1880	603	foekens99	3
Oct4 targets	0.4848	0.5252	-0.0620065	-0.957467	2423	179	foekens99	3
Sox2 targets	0.166165	0.270018	0.0538084	1.29216	827	451	foekens99	3
NOS targets	0.608431	0.608431	0.0728607	0.87007	3001	105	foekens99	3
NOS TFs	0.0276321	0.0598696	0.319428	1.71145	136	20	foekens99	3
Suz12 targets	0.00180832	0.0072033	0.0947261	2.23357	8	435	foekens99	3
Eed targets	0.00060036	0.00390234	0.10485	2.49034	2	440	foekens99	3
H3K27 bound	0.0361518	0.0671391	0.0676109	1.62196	179	450	foekens99	3
PRC2 targets	0.0115175	0.0299454	0.102983	1.87897	56	253	foekens99	3
Myc targets1	0.404077	0.477545	-0.0672275	-1.02324	2021	174	foekens99	3
Myc targets2	0.207123	0.299178	-0.0445677	-1.22729	1040	607	foekens99	3
ES exp1	0.000200884	0.0025763	0.215797	3.98074	0	259	foekens100	2
ES exp2	0.000589623	0.0025763	0.39426	2.25188	2	23	foekens100	2
Nanog targets	0.597517	0.64731	-0.0322425	-0.88409	2983	603	foekens100	2
Oct4 targets	0.699094	0.699094	-0.0525423	-0.811814	3549	179	foekens100	2
Sox2 targets	0.366203	0.476064	0.0442617	1.05696	1815	451	foekens100	2
NOS targets	0.542383	0.640998	-0.0777133	-0.924848	2680	105	foekens100	2
NOS TFs	0.232604	0.335984	0.222695	1.19264	1179	20	foekens100	2
Suz12 targets	0.000598205	0.0025763	-0.0945751	-2.22929	2	435	foekens100	2
Eed targets	0.000999001	0.0025974	-0.0946337	-2.23994	4	440	foekens100	2
H3K27 bound	0.00277778	0.00601852	-0.0868529	-2.08428	13	450	foekens100	2
PRC2 targets	0.000792707	0.0025763	-0.125056	-2.28473	3	253	foekens100	2
Myc targets1	0.0174478	0.032403	0.116285	1.76717	85	174	foekens100	2
Myc targets2	0.0613718	0.0997292	0.0547426	1.50697	305	607	foekens100	2
ES exp1	0.00100241	0.00217188	0.122327	2.24979	4	259	foekens101	3
ES exp2	0.0766177	0.0905482	0.259157	1.4892	385	23	foekens101	3
Nanog targets	0.0412636	0.0670533	-0.0588737	-1.60973	208	603	foekens101	3
Oct4 targets	0.09667	0.104726	-0.0925819	-1.42451	478	179	foekens101	3
Sox2 targets	0.072458	0.0905482	-0.0628025	-1.4975	361	451	foekens101	3
NOS targets	0.070699	0.0905482	-0.126251	-1.50757	352	105	foekens101	3
NOS TFs	0.860326	0.860326	0.128026	0.689256	4323	20	foekens101	3
Suz12 targets	0.000199481	0.000524723	-0.14684	-3.43706	0	435	foekens101	3
Eed targets	0.000199561	0.000524723	-0.136564	-3.21433	0	440	foekens101	3
H3K27 bound	0.00019988	0.000524723	-0.133861	-3.19216	0	450	foekens101	3
PRC2 targets	0.00020008	0.000524723	-0.164387	-2.99478	0	253	foekens101	3
Myc targets1	0.00118718	0.00220476	0.151397	2.31855	5	174	foekens101	3
Myc targets2	0.000201816	0.000524723	0.110587	3.04347	0	607	foekens101	3
ES exp1	0.0863338	0.124704	0.0778587	1.43938	433	259	foekens102	2
ES exp2	0.056265	0.0914306	0.274642	1.56534	281	23	foekens102	2
Nanog targets	0.199838	0.199838	0.0450793	1.23765	988	603	foekens102	2
Oct4 targets	0.170944	0.199838	-0.0831909	-1.28854	865	179	foekens102	2
Sox2 targets	0.0261028	0.0484766	0.0705792	1.69491	128	451	foekens102	2
NOS targets	0.10187	0.132431	-0.120008	-1.42166	511	105	foekens102	2
NOS TFs	0.199799	0.199838	0.233766	1.24706	995	20	foekens102	2
Suz12 targets	0.000198059	0.000524617	-0.147649	-3.50007	0	435	foekens102	2
Eed targets	0.000197433	0.000524617	-0.134812	-3.21498	0	440	foekens102	2
H3K27 bound	0.000197981	0.000524617	-0.121226	-2.9244	0	450	foekens102	2
PRC2 targets	0.00019984	0.000524617	-0.151989	-2.76676	0	253	foekens102	2
Myc targets1	0.00162833	0.00352805	0.144315	2.18687	7	174	foekens102	2
Myc targets2	0.000201776	0.000524617	0.12396	3.40975	0	607	foekens102	2
ES exp1	0.577484	0.577484	0.0485186	0.891499	2928	259	foekens103	2
ES exp2	0.384342	0.454222	0.182666	1.04918	1943	23	foekens103	2
Nanog targets	0.0404508	0.0657325	-0.0591255	-1.63223	200	603	foekens103	2
Oct4 targets	0.034673	0.0643927	0.109067	1.67644	175	179	foekens103	2
Sox2 targets	0.133225	0.192437	-0.0560265	-1.34851	657	451	foekens103	2
NOS targets	0.187574	0.243846	0.10534	1.25623	956	105	foekens103	2
NOS TFs	0.511501	0.554126	-0.176417	-0.948127	2534	20	foekens103	2
Suz12 targets	0.000202593	0.00132248	-0.117849	-2.79016	0	435	foekens103	2
Eed targets	0.00162173	0.0051353	-0.0956638	-2.27647	7	440	foekens103	2
H3K27 bound	0.000203459	0.00132248	-0.121035	-2.9033	0	450	foekens103	2
PRC2 targets	0.000605083	0.00262203	-0.139921	-2.55415	2	253	foekens103	2
Myc targets1	0.00197511	0.0051353	0.14429	2.18421	9	174	foekens103	2
Myc targets2	0.00358566	0.00776892	0.0778641	2.12889	17	607	foekens103	2
ES exp1	0.0012087	0.00392828	-0.124209	-2.30183	5	259	foekens104	3
ES exp2	0.114956	0.124536	-0.243786	-1.39941	577	23	foekens104	3
Nanog targets	0.0526631	0.0855775	0.0569624	1.56551	263	603	foekens104	3
Oct4 targets	0.0914658	0.118906	0.0926428	1.43797	462	179	foekens104	3
Sox2 targets	0.0168472	0.0312876	-0.0734838	-1.76902	83	451	foekens104	3
NOS targets	0.0653724	0.0944268	0.127339	1.52523	329	105	foekens104	3
NOS TFs	0.110395	0.124536	0.2622	1.40803	547	20	foekens104	3
Suz12 targets	0.0128721	0.0278895	-0.0770154	-1.82176	63	435	foekens104	3
Eed targets	0.000200401	0.00130287	-0.109522	-2.60376	0	440	foekens104	3
H3K27 bound	0.000200441	0.00130287	-0.131156	-3.15613	0	450	foekens104	3
PRC2 targets	0.000404204	0.00175155	-0.150912	-2.76371	1	253	foekens104	3
Myc targets1	0.12545	0.12545	0.0894622	1.36462	626	174	foekens104	3
Myc targets2	0.00359353	0.00934318	0.0731438	2.01675	17	607	foekens104	3
ES exp1	0.000200763	0.00260992	-0.14093	-2.59998	0	259	foekens106	3
ES exp2	0.184116	0.23935	-0.22299	-1.27454	917	23	foekens106	3
Nanog targets	0.0309258	0.0574336	0.0610308	1.6802	154	603	foekens106	3
Oct4 targets	0.737963	0.799459	0.0505625	0.781037	3708	179	foekens106	3
Sox2 targets	0.0739261	0.106782	0.0613059	1.47796	369	451	foekens106	3
NOS targets	0.45712	0.540233	0.082708	0.984993	2291	105	foekens106	3
NOS TFs	0.818383	0.818383	-0.134846	-0.718241	4059	20	foekens106	3
Suz12 targets	0.0023933	0.010371	0.091018	2.15239	11	435	foekens106	3
Eed targets	0.00200803	0.010371	-0.0927473	-2.19317	9	440	foekens106	3
H3K27 bound	0.00339525	0.0110346	0.0883959	2.12911	16	450	foekens106	3
PRC2 targets	0.00656847	0.017078	0.107318	1.95617	32	253	foekens106	3
Myc targets1	0.0179784	0.0389533	0.117066	1.78128	89	174	foekens106	3
Myc targets2	0.0401438	0.0652337	0.0586685	1.61991	200	607	foekens106	3
ES exp1	0.716819	0.716819	-0.0438347	-0.801598	3596	259	foekens110	3
ES exp2	0.269308	0.318273	0.201374	1.15531	1345	23	foekens110	3
Nanog targets	0.0461903	0.0855263	-0.05826	-1.59567	233	603	foekens110	3
Oct4 targets	0.692535	0.716819	-0.0533561	-0.819631	3515	179	foekens110	3
Sox2 targets	0.014828	0.0321273	-0.0757025	-1.81661	74	451	foekens110	3
NOS targets	0.217426	0.30062	-0.102786	-1.22145	1087	105	foekens110	3
NOS TFs	0.231246	0.30062	-0.223127	-1.20215	1155	20	foekens110	3
Suz12 targets	0.000203625	0.00132356	0.123359	2.91695	0	435	foekens110	3
Eed targets	0.000202347	0.00132356	0.110705	2.63866	0	440	foekens110	3
H3K27 bound	0.000403959	0.00175049	0.101923	2.46271	1	450	foekens110	3
PRC2 targets	0.00100725	0.00327357	0.124611	2.27406	4	253	foekens110	3
Myc targets1	0.0526316	0.0855263	0.103289	1.56842	258	174	foekens110	3
Myc targets2	0.00553578	0.014393	-0.0717592	-1.97016	27	607	foekens110	3
ES exp1	0.0913325	0.131925	-0.0783632	-1.44072	450	259	foekens113	3
ES exp2	0.971261	0.971261	0.0962841	0.55174	4798	23	foekens113	3
Nanog targets	0.000398565	0.000863558	-0.0903346	-2.48873	1	603	foekens113	3
Oct4 targets	0.216521	0.281478	0.0788955	1.21847	1092	179	foekens113	3
Sox2 targets	0.0038145	0.00708406	-0.0868117	-2.07765	18	451	foekens113	3
NOS targets	0.340697	0.402641	0.0904086	1.07797	1711	105	foekens113	3
NOS TFs	0.752962	0.815709	-0.14354	-0.770163	3812	20	foekens113	3
Suz12 targets	0.00020012	0.000520312	0.204231	4.79597	0	435	foekens113	3
Eed targets	0.00019984	0.000520312	0.171153	4.04367	0	440	foekens113	3
H3K27 bound	0.000199164	0.000520312	0.167611	4.00452	0	450	foekens113	3
PRC2 targets	0.000197433	0.000520312	0.167698	3.07082	0	253	foekens113	3
Myc targets1	0.00572557	0.00930405	0.13287	2.02432	28	174	foekens113	3
Myc targets2	0.000199084	0.000520312	-0.112839	-3.11591	0	607	foekens113	3
ES exp1	0.0218644	0.0406054	0.0940836	1.73871	109	259	foekens115	3
ES exp2	0.00995126	0.0258733	0.32329	1.85099	48	23	foekens115	3
Nanog targets	0.074916	0.121738	-0.0538435	-1.47304	378	603	foekens115	3
Oct4 targets	0.754932	0.754932	-0.0504893	-0.7757	3711	179	foekens115	3
Sox2 targets	0.573767	0.738137	-0.0375831	-0.899226	2873	451	foekens115	3
NOS targets	0.691264	0.74887	0.068446	0.8181	3465	105	foekens115	3
NOS TFs	0.624577	0.738137	-0.159246	-0.856323	3140	20	foekens115	3
Suz12 targets	0.00120895	0.00785815	0.0973899	2.29945	5	435	foekens115	3
Eed targets	0.00060024	0.00780312	0.100706	2.39603	2	440	foekens115	3
H3K27 bound	0.00360721	0.0117234	0.0838868	2.01858	17	450	foekens115	3
PRC2 targets	0.00278385	0.0117234	0.113869	2.07794	13	253	foekens115	3
Myc targets1	0.183038	0.264389	-0.0833087	-1.2626	899	174	foekens115	3
Myc targets2	0.013202	0.0286043	-0.0668941	-1.84006	66	607	foekens115	3
ES exp1	0.0464322	0.100603	0.0861884	1.58617	230	259	foekens116	3
ES exp2	0.762001	0.762001	-0.133469	-0.764246	3761	23	foekens116	3
Nanog targets	0.271173	0.391694	0.0415863	1.14954	1363	603	foekens116	3
Oct4 targets	0.411402	0.486203	0.0656228	1.01782	2070	179	foekens116	3
Sox2 targets	0.657963	0.712794	-0.0351123	-0.842081	3275	451	foekens116	3
NOS targets	0.320629	0.416817	0.0913953	1.09543	1631	105	foekens116	3
NOS TFs	0.108044	0.175572	0.260543	1.40005	547	20	foekens116	3
Suz12 targets	0.00079602	0.00206965	-0.0969834	-2.29407	3	435	foekens116	3
Eed targets	0.00060036	0.00195117	-0.0992114	-2.35321	2	440	foekens116	3
H3K27 bound	0.0002002	0.000867534	-0.120705	-2.89323	0	450	foekens116	3
PRC2 targets	0.000198373	0.000867534	-0.147912	-2.70651	0	253	foekens116	3
Myc targets1	0.0720685	0.133841	0.0975085	1.48936	361	174	foekens116	3
Myc targets2	0.000199641	0.000867534	0.107431	2.9744	0	607	foekens116	3
ES exp1	0.125025	0.28886	-0.0739161	-1.37357	622	259	foekens117	3
ES exp2	0.327899	0.408664	0.19155	1.10264	1628	23	foekens117	3
Nanog targets	0.345793	0.408664	-0.0392049	-1.07479	1729	603	foekens117	3
Oct4 targets	0.17776	0.28886	-0.0819818	-1.27154	891	179	foekens117	3
Sox2 targets	0.381687	0.413494	-0.0438753	-1.05032	1904	451	foekens117	3
NOS targets	0.169424	0.28886	-0.107325	-1.28034	849	105	foekens117	3
NOS TFs	0.521413	0.521413	-0.174111	-0.937331	2641	20	foekens117	3
Suz12 targets	0.119576	0.28886	0.0576302	1.36115	597	435	foekens117	3
Eed targets	0.101278	0.28886	0.0590898	1.40357	506	440	foekens117	3
H3K27 bound	0.164708	0.28886	0.0534526	1.28324	826	450	foekens117	3
PRC2 targets	0.293413	0.408664	0.0613749	1.12565	1469	253	foekens117	3
Myc targets1	0.0419329	0.272564	0.103921	1.59633	209	174	foekens117	3
Myc targets2	0.0300318	0.272564	0.0604488	1.66451	150	607	foekens117	3
ES exp1	0.016637	0.0240312	-0.0965471	-1.77909	83	259	foekens118	2
ES exp2	0.25	0.270833	-0.206434	-1.17607	1252	23	foekens118	2
Nanog targets	0.00604351	0.00982071	-0.073177	-1.99196	29	603	foekens118	2
Oct4 targets	0.116495	0.144843	0.0896932	1.37717	576	179	foekens118	2
Sox2 targets	0.000796654	0.00172608	0.0949629	2.2858	3	451	foekens118	2
NOS targets	0.12256	0.144843	0.11297	1.34872	608	105	foekens118	2
NOS TFs	0.859586	0.859586	0.128242	0.687822	4272	20	foekens118	2
Suz12 targets	0.000200401	0.000523244	0.17281	4.08369	0	435	foekens118	2
Eed targets	0.00019976	0.000523244	0.13042	3.09904	0	440	foekens118	2
H3K27 bound	0.000199084	0.000523244	0.164968	3.9669	0	450	foekens118	2
PRC2 targets	0.000200401	0.000523244	0.153629	2.78011	0	253	foekens118	2
Myc targets1	0.00120458	0.00223707	0.142359	2.16066	5	174	foekens118	2
Myc targets2	0.000201248	0.000523244	-0.102953	-2.81415	0	607	foekens118	2
ES exp1	0.00020141	0.000654582	-0.170927	-3.15042	0	259	foekens119	1
ES exp2	0.162452	0.162452	-0.230704	-1.30941	802	23	foekens119	1
Nanog targets	0.000197355	0.000654582	-0.092372	-2.52597	0	603	foekens119	1
Oct4 targets	0.0618371	0.0797943	-0.0979237	-1.50833	308	179	foekens119	1
Sox2 targets	0.0173134	0.030685	-0.0757328	-1.80845	86	451	foekens119	1
NOS targets	0.112487	0.121861	-0.116119	-1.38493	553	105	foekens119	1
NOS TFs	0.0675182	0.0797943	-0.285303	-1.51369	332	20	foekens119	1
Suz12 targets	0.00020141	0.000654582	0.118219	2.776	0	435	foekens119	1
Eed targets	0.0188831	0.030685	0.0765152	1.80963	93	440	foekens119	1
H3K27 bound	0.0002	0.000654582	0.15242	3.65208	0	450	foekens119	1
PRC2 targets	0.000790983	0.0017138	0.122013	2.22696	3	253	foekens119	1
Myc targets1	0.0546875	0.0789931	-0.101574	-1.54249	272	174	foekens119	1
Myc targets2	0.000591366	0.00153755	-0.0843113	-2.31324	2	607	foekens119	1
ES exp1	0.000197902	0.000521774	-0.229493	-4.2635	0	259	foekens120	2
ES exp2	0.330308	0.4294	-0.191665	-1.09457	1673	23	foekens120	2
Nanog targets	0.0832501	0.135281	0.0533005	1.45488	416	603	foekens120	2
Oct4 targets	0.915445	0.915445	-0.041034	-0.633265	4557	179	foekens120	2
Sox2 targets	0.168417	0.243269	0.0532763	1.284	849	451	foekens120	2
NOS targets	0.478095	0.565021	-0.0817248	-0.972188	2378	105	foekens120	2
NOS TFs	0.61649	0.667864	-0.162464	-0.87101	3132	20	foekens120	2
Suz12 targets	0.000200682	0.000521774	-0.126086	-2.96436	0	435	foekens120	2
Eed targets	0.000199521	0.000521774	-0.140533	-3.32667	0	440	foekens120	2
H3K27 bound	0.000200361	0.000521774	-0.10787	-2.57611	0	450	foekens120	2
PRC2 targets	0.000593589	0.00128611	-0.124846	-2.2958	2	253	foekens120	2
Myc targets1	0.0046046	0.00855141	-0.129442	-1.96984	22	174	foekens120	2
Myc targets2	0.0001998	0.000521774	0.101194	2.77161	0	607	foekens120	2
ES exp1	0.242192	0.31485	0.0642624	1.19139	1201	259	foekens121	3
ES exp2	0.992121	0.992121	-0.0823867	-0.469404	4910	23	foekens121	3
Nanog targets	0.0205753	0.0382113	0.0631255	1.73905	102	603	foekens121	3
Oct4 targets	0.129891	0.18762	0.0861863	1.33848	643	179	foekens121	3
Sox2 targets	0.471901	0.557701	0.0405652	0.974443	2367	451	foekens121	3
NOS targets	0.0892495	0.14503	0.121909	1.45755	439	105	foekens121	3
NOS TFs	0.872417	0.945118	0.125552	0.670395	4389	20	foekens121	3
Suz12 targets	0.000398248	0.00172574	0.105341	2.49336	1	435	foekens121	3
Eed targets	0.000199243	0.00130261	0.111512	2.65394	0	440	foekens121	3
H3K27 bound	0.000994827	0.00258655	0.0953057	2.28827	4	450	foekens121	3
PRC2 targets	0.00160643	0.00348059	0.126463	2.31975	7	253	foekens121	3
Myc targets1	0.00059988	0.00194961	-0.155284	-2.35848	2	174	foekens121	3
Myc targets2	0.000200401	0.00130261	-0.0896153	-2.46094	0	607	foekens121	3
ES exp1	0.722056	0.782227	0.0432849	0.794087	3610	259	foekens122	3
ES exp2	0.00378034	0.0245722	0.352224	2.0228	18	23	foekens122	3
Nanog targets	0.0747196	0.121419	0.0540581	1.47265	372	603	foekens122	3
Oct4 targets	0.547893	0.712262	-0.059258	-0.915569	2756	179	foekens122	3
Sox2 targets	0.0380914	0.0825314	0.0682173	1.62178	189	451	foekens122	3
NOS targets	0.820646	0.820646	-0.0602867	-0.719847	4117	105	foekens122	3
NOS TFs	0.62285	0.736096	0.161671	0.868872	3150	20	foekens122	3
Suz12 targets	0.0273617	0.0825314	-0.0719663	-1.70187	136	435	foekens122	3
Eed targets	0.0639361	0.118738	-0.064548	-1.5316	319	440	foekens122	3
H3K27 bound	0.0324065	0.0825314	-0.0698078	-1.67023	161	450	foekens122	3
PRC2 targets	0.0103257	0.0447445	-0.103716	-1.89129	51	253	foekens122	3
Myc targets1	0.256333	0.370259	0.0772452	1.17057	1274	174	foekens122	3
Myc targets2	0.00100321	0.0130417	0.0846625	2.30936	4	607	foekens122	3
ES exp1	0.000200441	0.00260573	0.222812	4.11653	0	259	foekens124	3
ES exp2	0.0898097	0.245256	0.255307	1.45383	452	23	foekens124	3
Nanog targets	0.0244618	0.106001	-0.0609488	-1.67931	124	603	foekens124	3
Oct4 targets	0.228193	0.296651	-0.0767365	-1.19542	1137	179	foekens124	3
Sox2 targets	0.169793	0.245256	-0.0529433	-1.27351	859	451	foekens124	3
NOS targets	0.819712	0.819712	-0.0597748	-0.717597	4091	105	foekens124	3
NOS TFs	0.514436	0.557305	-0.175913	-0.944621	2547	20	foekens124	3
Suz12 targets	0.0084679	0.0550414	-0.0804176	-1.90861	42	435	foekens124	3
Eed targets	0.124619	0.245256	0.057739	1.36402	612	440	foekens124	3
H3K27 bound	0.152024	0.245256	-0.0542472	-1.30373	769	450	foekens124	3
PRC2 targets	0.153067	0.245256	-0.0717224	-1.31462	770	253	foekens124	3
Myc targets1	0.511111	0.557305	0.0616364	0.941798	2552	174	foekens124	3
Myc targets2	0.159003	0.245256	0.047737	1.30458	777	607	foekens124	3
ES exp1	0.0001998	0.000326765	0.247485	4.57718	0	259	foekens125	3
ES exp2	0.000397535	0.000574218	0.491088	2.8042	1	23	foekens125	3
Nanog targets	0.000198965	0.000326765	0.11921	3.25613	0	603	foekens125	3
Oct4 targets	0.736905	0.756627	0.0503416	0.78039	3713	179	foekens125	3
Sox2 targets	0.000198491	0.000326765	0.108919	2.61226	0	451	foekens125	3
NOS targets	0.75456	0.756627	0.064922	0.773988	3805	105	foekens125	3
NOS TFs	0.756627	0.756627	0.143348	0.767788	3795	20	foekens125	3
Suz12 targets	0.000200441	0.000326765	-0.183715	-4.3567	0	435	foekens125	3
Eed targets	0.000201086	0.000326765	-0.133636	-3.17621	0	440	foekens125	3
H3K27 bound	0.000201005	0.000326765	-0.178198	-4.28616	0	450	foekens125	3
PRC2 targets	0.000198059	0.000326765	-0.183629	-3.39971	0	253	foekens125	3
Myc targets1	0.0511182	0.0664537	0.103078	1.57179	255	174	foekens125	3
Myc targets2	0.000197902	0.000326765	0.133317	3.65788	0	607	foekens125	3
ES exp1	0.424224	0.501356	0.0542903	1.00897	2104	259	foekens126	3
ES exp2	0.970954	0.970954	-0.0961327	-0.551677	4846	23	foekens126	3
Nanog targets	0.116039	0.251418	0.0500696	1.37769	572	603	foekens126	3
Oct4 targets	0.382206	0.496868	0.0680355	1.0549	1915	179	foekens126	3
Sox2 targets	0.175518	0.294505	-0.0536775	-1.2822	888	451	foekens126	3
NOS targets	0.265039	0.382834	0.0966061	1.15879	1334	105	foekens126	3
NOS TFs	0.181234	0.294505	0.236383	1.26785	901	20	foekens126	3
Suz12 targets	0.000202758	0.000879686	0.107948	2.55433	0	435	foekens126	3
Eed targets	0.00343019	0.00891848	0.0859843	2.04719	16	440	foekens126	3
H3K27 bound	0.000203004	0.000879686	0.100275	2.41042	0	450	foekens126	3
PRC2 targets	0.00180977	0.00588176	0.117806	2.16624	8	253	foekens126	3
Myc targets1	0.622961	0.674874	0.0564588	0.864653	3130	174	foekens126	3
Myc targets2	0.000197746	0.000879686	-0.126561	-3.4704	0	607	foekens126	3
ES exp1	0.0897487	0.233347	0.077705	1.43854	449	259	foekens127	3
ES exp2	0.208142	0.270585	0.215924	1.23139	1042	23	foekens127	3
Nanog targets	0.0222974	0.144933	0.063133	1.73635	111	603	foekens127	3
Oct4 targets	0.472607	0.511991	0.0626069	0.973741	2354	179	foekens127	3
Sox2 targets	0.527916	0.527916	0.0386972	0.931019	2656	451	foekens127	3
NOS targets	0.300262	0.354855	0.0939949	1.1228	1491	105	foekens127	3
NOS TFs	0.140665	0.241685	0.250384	1.33809	705	20	foekens127	3
Suz12 targets	0.0341091	0.147806	0.0695933	1.64232	169	435	foekens127	3
Eed targets	0.0199283	0.144933	0.0747115	1.77365	99	440	foekens127	3
H3K27 bound	0.110272	0.238923	0.0577378	1.38702	554	450	foekens127	3
PRC2 targets	0.183984	0.265755	0.0689095	1.26031	918	253	foekens127	3
Myc targets1	0.0464	0.1508	-0.103817	-1.5834	231	174	foekens127	3
Myc targets2	0.148729	0.241685	0.0475291	1.31222	748	607	foekens127	3
ES exp1	0.000202634	0.000439041	0.172263	3.16183	0	259	foekens130	3
ES exp2	0.556901	0.603309	0.157316	0.910195	2759	23	foekens130	3
Nanog targets	0.00443012	0.00719895	0.0752767	2.06034	21	603	foekens130	3
Oct4 targets	0.918371	0.918371	0.0411297	0.633306	4623	179	foekens130	3
Sox2 targets	0.144469	0.208678	0.0551415	1.32671	716	451	foekens130	3
NOS targets	0.504705	0.596469	0.0790535	0.948542	2520	105	foekens130	3
NOS TFs	0.325629	0.423317	0.202354	1.09286	1605	20	foekens130	3
Suz12 targets	0.000199005	0.000439041	-0.141935	-3.31307	0	435	foekens130	3
Eed targets	0.000198491	0.000439041	-0.14838	-3.48418	0	440	foekens130	3
H3K27 bound	0.000197707	0.000439041	-0.173098	-4.11753	0	450	foekens130	3
PRC2 targets	0.00019802	0.000439041	-0.202779	-3.66736	0	253	foekens130	3
Myc targets1	0.000397377	0.000737986	0.181572	2.75789	1	174	foekens130	3
Myc targets2	0.000201694	0.000439041	0.122996	3.37932	0	607	foekens130	3
ES exp1	0.010679	0.0198325	-0.101173	-1.87446	52	259	foekens131	2
ES exp2	0.153031	0.248675	-0.229858	-1.31538	764	23	foekens131	2
Nanog targets	0.208251	0.300807	0.0441834	1.21899	1054	603	foekens131	2
Oct4 targets	0.438003	0.51764	-0.0644185	-1.00038	2175	179	foekens131	2
Sox2 targets	0.00651144	0.0158935	0.0799686	1.92941	32	451	foekens131	2
NOS targets	0.671209	0.671209	-0.0694038	-0.83632	3398	105	foekens131	2
NOS TFs	0.575202	0.623135	-0.168372	-0.899914	2852	20	foekens131	2
Suz12 targets	0.000815661	0.0026509	-0.105226	-2.48479	3	435	foekens131	2
Eed targets	0.000202224	0.00175688	-0.121894	-2.89739	0	440	foekens131	2
H3K27 bound	0.000405433	0.00175688	-0.117383	-2.82103	1	450	foekens131	2
PRC2 targets	0.000402172	0.00175688	-0.14523	-2.66464	1	253	foekens131	2
Myc targets1	0.285657	0.371354	-0.0739688	-1.13399	1423	174	foekens131	2
Myc targets2	0.00733545	0.0158935	0.0682319	1.88855	36	607	foekens131	2
ES exp1	0.103802	0.191157	-0.0767232	-1.42462	515	259	foekens132	3
ES exp2	0.809345	0.809345	0.126319	0.727857	4087	23	foekens132	3
Nanog targets	0.0723153	0.156683	0.0542127	1.48158	366	603	foekens132	3
Oct4 targets	0.40192	0.435413	-0.0662287	-1.03343	2009	179	foekens132	3
Sox2 targets	0.34999	0.413624	-0.0445868	-1.06815	1729	451	foekens132	3
NOS targets	0.174475	0.252019	-0.106047	-1.27372	863	105	foekens132	3
NOS TFs	0.195029	0.253538	-0.232253	-1.24734	972	20	foekens132	3
Suz12 targets	0.000201776	0.000526209	-0.146572	-3.46956	0	435	foekens132	3
Eed targets	0.000202306	0.000526209	-0.129604	-3.0774	0	440	foekens132	3
H3K27 bound	0.000202388	0.000526209	-0.132572	-3.17568	0	450	foekens132	3
PRC2 targets	0.00020028	0.000526209	-0.163353	-3.00476	0	253	foekens132	3
Myc targets1	0.117635	0.191157	-0.0891641	-1.36814	584	174	foekens132	3
Myc targets2	0.000197355	0.000526209	0.107827	2.95431	0	607	foekens132	3
ES exp1	0.0260417	0.0723524	-0.0939524	-1.71099	129	259	foekens134	3
ES exp2	0.201116	0.314262	-0.214827	-1.23613	972	23	foekens134	3
Nanog targets	0.260387	0.33291	0.0422844	1.16195	1290	603	foekens134	3
Oct4 targets	0.865533	0.926477	-0.044675	-0.685534	4273	179	foekens134	3
Sox2 targets	0.281693	0.33291	-0.0477107	-1.14039	1410	451	foekens134	3
NOS targets	0.217566	0.314262	-0.101751	-1.21801	1084	105	foekens134	3
NOS TFs	0.926477	0.926477	-0.115346	-0.621739	4548	20	foekens134	3
Suz12 targets	0.0136218	0.0590278	0.076731	1.81325	67	435	foekens134	3
Eed targets	0.0278278	0.0723524	0.0709213	1.68453	138	440	foekens134	3
H3K27 bound	0.00961924	0.0590278	0.0791869	1.89684	47	450	foekens134	3
PRC2 targets	0.087156	0.188838	0.0801495	1.46034	436	253	foekens134	3
Myc targets1	0.143663	0.266803	-0.0876356	-1.33085	712	174	foekens134	3
Myc targets2	0.000605449	0.00787084	0.0852273	2.34901	2	607	foekens134	3
ES exp1	0.000200481	0.00130313	-0.160194	-2.94238	0	259	foekens135	3
ES exp2	0.124054	0.179189	-0.240303	-1.37664	622	23	foekens135	3
Nanog targets	0.00941506	0.0203993	0.0685867	1.87983	46	603	foekens135	3
Oct4 targets	0.475436	0.561879	0.0627751	0.967877	2399	179	foekens135	3
Sox2 targets	0.0195648	0.0363346	0.0719769	1.72264	97	451	foekens135	3
NOS targets	0.549406	0.59519	-0.0764042	-0.914319	2729	105	foekens135	3
NOS TFs	0.943542	0.943542	-0.111119	-0.593919	4762	20	foekens135	3
Suz12 targets	0.000199164	0.00130313	-0.115524	-2.72529	0	435	foekens135	3
Eed targets	0.00360072	0.00936187	-0.0863395	-2.04574	17	440	foekens135	3
H3K27 bound	0.00220353	0.00716146	-0.0909935	-2.18029	10	450	foekens135	3
PRC2 targets	0.0433826	0.0704968	-0.0879116	-1.59558	216	253	foekens135	3
Myc targets1	0.319321	0.415117	0.0723854	1.10533	1617	174	foekens135	3
Myc targets2	0.000400962	0.0017375	0.0906985	2.49436	1	607	foekens135	3
ES exp1	0.000197355	0.000865801	0.263188	4.85831	0	259	foekens136	3
ES exp2	0.071371	0.0927823	0.262974	1.49919	353	23	foekens136	3
Nanog targets	0.000997805	0.00259429	0.0779597	2.14706	4	603	foekens136	3
Oct4 targets	0.267561	0.289858	0.0747826	1.15326	1355	179	foekens136	3
Sox2 targets	0.0124	0.02015	0.0770572	1.85592	61	451	foekens136	3
NOS targets	0.12396	0.146499	0.113663	1.35996	625	105	foekens136	3
NOS TFs	0.610545	0.610545	-0.163064	-0.87197	3056	20	foekens136	3
Suz12 targets	0.00221106	0.00479062	-0.0897676	-2.12801	10	435	foekens136	3
Eed targets	0.058422	0.0843873	-0.0644261	-1.53396	290	440	foekens136	3
H3K27 bound	0.000798244	0.00259429	-0.0983298	-2.3693	3	450	foekens136	3
PRC2 targets	0.00425704	0.00790594	-0.109734	-2.01137	20	253	foekens136	3
Myc targets1	0.000196696	0.000865801	0.192088	2.9221	0	174	foekens136	3
Myc targets2	0.0001998	0.000865801	0.115648	3.19131	0	607	foekens136	3
ES exp1	0.00020024	0.000437445	-0.184606	-3.43887	0	259	foekens137	2
ES exp2	0.404952	0.526438	0.179627	1.02827	2027	23	foekens137	2
Nanog targets	0.000396825	0.000736961	-0.0896071	-2.47527	1	603	foekens137	2
Oct4 targets	0.886025	0.886025	-0.0429482	-0.664442	4399	179	foekens137	2
Sox2 targets	0.0264571	0.0429928	-0.0694229	-1.67613	132	451	foekens137	2
NOS targets	0.765687	0.829494	0.0640705	0.765644	3855	105	foekens137	2
NOS TFs	0.552626	0.653104	0.170485	0.912704	2766	20	foekens137	2
Suz12 targets	0.000201857	0.000437445	0.218126	5.138	0	435	foekens137	2
Eed targets	0.000201898	0.000437445	0.174693	4.13812	0	440	foekens137	2
H3K27 bound	0.000201248	0.000437445	0.173099	4.14098	0	450	foekens137	2
PRC2 targets	0.000199203	0.000437445	0.222416	4.03484	0	253	foekens137	2
Myc targets1	0.360437	0.520631	-0.0699527	-1.06774	1781	174	foekens137	2
Myc targets2	0.000197981	0.000437445	-0.115717	-3.21142	0	607	foekens137	2
ES exp1	0.000199561	0.000648573	0.138005	2.55831	0	259	foekens142	3
ES exp2	0.00387044	0.00718796	0.357143	2.05398	18	23	foekens142	3
Nanog targets	0.0650746	0.0950179	0.054575	1.50231	326	603	foekens142	3
Oct4 targets	0.370719	0.481935	0.0680355	1.05435	1850	179	foekens142	3
Sox2 targets	0.607534	0.646916	0.0362168	0.873608	3047	451	foekens142	3
NOS targets	0.0657817	0.0950179	0.125418	1.50509	331	105	foekens142	3
NOS TFs	0.646916	0.646916	0.157061	0.848265	3198	20	foekens142	3
Suz12 targets	0.000199362	0.000648573	0.129803	3.07854	0	435	foekens142	3
Eed targets	0.000199005	0.000648573	0.111782	2.66873	0	440	foekens142	3
H3K27 bound	0.000199402	0.000648573	0.113608	2.73563	0	450	foekens142	3
PRC2 targets	0.00119474	0.00258861	0.129059	2.3706	5	253	foekens142	3
Myc targets1	0.472807	0.558772	-0.063082	-0.971226	2381	174	foekens142	3
Myc targets2	0.000605694	0.0015748	-0.0895455	-2.47574	2	607	foekens142	3
ES exp1	0.432101	0.561732	0.053972	1.00532	2185	259	foekens144	3
ES exp2	0.258468	0.373342	-0.204157	-1.16764	1281	23	foekens144	3
Nanog targets	0.0811663	0.226035	-0.0524867	-1.44988	411	603	foekens144	3
Oct4 targets	0.61073	0.721772	0.0562612	0.876747	3027	179	foekens144	3
Sox2 targets	0.140764	0.261419	-0.0552414	-1.33514	710	451	foekens144	3
NOS targets	0.933547	0.933547	-0.0512735	-0.614619	4663	105	foekens144	3
NOS TFs	0.844166	0.914514	-0.131412	-0.701727	4181	20	foekens144	3
Suz12 targets	0.10185	0.226035	-0.0590926	-1.39969	511	435	foekens144	3
Eed targets	0.0398256	0.172578	-0.0673507	-1.6064	200	440	foekens144	3
H3K27 bound	0.104324	0.226035	-0.0584165	-1.40875	525	450	foekens144	3
PRC2 targets	0.17504	0.28444	0.0689173	1.26602	877	253	foekens144	3
Myc targets1	0.00869389	0.0565103	0.12265	1.87967	42	174	foekens144	3
Myc targets2	0.00275808	0.035855	-0.0734822	-2.03553	13	607	foekens144	3
ES exp1	0.592358	0.700059	0.0481196	0.885972	2991	259	foekens145	3
ES exp2	0.519343	0.675145	-0.162658	-0.936434	2590	23	foekens145	3
Nanog targets	0.00594295	0.0110369	0.0715013	1.96416	29	603	foekens145	3
Oct4 targets	0.441194	0.63728	0.064173	0.992987	2231	179	foekens145	3
Sox2 targets	0.0163676	0.0265973	0.0748341	1.80085	82	451	foekens145	3
NOS targets	0.6514	0.705683	-0.0701166	-0.843104	3256	105	foekens145	3
NOS TFs	0.881964	0.881964	-0.123823	-0.667623	4400	20	foekens145	3
Suz12 targets	0.000201045	0.000660301	-0.120906	-2.8631	0	435	foekens145	3
Eed targets	0.000202102	0.000660301	-0.126694	-3.01147	0	440	foekens145	3
H3K27 bound	0.000203169	0.000660301	-0.11924	-2.86153	0	450	foekens145	3
PRC2 targets	0.000805153	0.0020934	-0.131017	-2.39675	3	253	foekens145	3
Myc targets1	0.00100867	0.00218546	-0.142043	-2.17077	4	174	foekens145	3
Myc targets2	0.000197902	0.000660301	0.102129	2.81348	0	607	foekens145	3
ES exp1	0.504503	0.615628	-0.0513023	-0.948563	2520	259	foekens146	2
ES exp2	0.00144688	0.00413108	0.373469	2.1244	6	23	foekens146	2
Nanog targets	0.000998602	0.00413108	0.0818605	2.24026	4	603	foekens146	2
Oct4 targets	0.190211	0.274749	0.0819551	1.26238	955	179	foekens146	2
Sox2 targets	0.0330579	0.0613932	0.0701271	1.66767	163	451	foekens146	2
NOS targets	0.698211	0.698211	0.0678348	0.808097	3511	105	foekens146	2
NOS TFs	0.633112	0.685871	-0.160471	-0.858023	3238	20	foekens146	2
Suz12 targets	0.000396354	0.00389533	-0.112021	-2.65032	1	435	foekens146	2
Eed targets	0.0424985	0.0690601	-0.0679025	-1.6158	214	440	foekens146	2
H3K27 bound	0.00158888	0.00413108	-0.0924712	-2.22386	7	450	foekens146	2
PRC2 targets	0.00985321	0.0213486	-0.10101	-1.84169	48	253	foekens146	2
Myc targets1	0.520916	0.615628	0.0613496	0.932856	2614	174	foekens146	2
Myc targets2	0.000599281	0.00389533	0.0878267	2.40678	2	607	foekens146	2
ES exp1	0.000400641	0.00520833	0.153488	2.84767	1	259	foekens147	3
ES exp2	0.30555	0.331013	0.195744	1.11913	1546	23	foekens147	3
Nanog targets	0.00181745	0.0118134	0.0794939	2.18885	8	603	foekens147	3
Oct4 targets	0.124722	0.162138	0.0880546	1.36642	615	179	foekens147	3
Sox2 targets	0.00462684	0.0200496	0.0840904	2.02127	22	451	foekens147	3
NOS targets	0.413411	0.413411	0.0851932	1.02256	2052	105	foekens147	3
NOS TFs	0.184876	0.218489	0.23744	1.26876	928	20	foekens147	3
Suz12 targets	0.00958011	0.0311353	0.0806387	1.9008	46	435	foekens147	3
Eed targets	0.0431245	0.0808252	0.0671771	1.59452	211	440	foekens147	3
H3K27 bound	0.0435213	0.0808252	-0.0656363	-1.57175	219	450	foekens147	3
PRC2 targets	0.0572854	0.0827456	0.0827222	1.52141	286	253	foekens147	3
Myc targets1	0.0138071	0.0358985	0.121031	1.85267	67	174	foekens147	3
Myc targets2	0.0511169	0.0827456	0.0563939	1.55846	253	607	foekens147	3
ES exp1	0.000199283	0.00259067	-0.202891	-3.74834	0	259	foekens149	2
ES exp2	0.556546	0.660743	0.160658	0.91456	2809	23	foekens149	2
Nanog targets	0.172916	0.280988	-0.0465007	-1.27441	866	603	foekens149	2
Oct4 targets	0.608774	0.660743	-0.0565095	-0.876105	3038	179	foekens149	2
Sox2 targets	0.248159	0.358452	0.0491306	1.17566	1246	451	foekens149	2
NOS targets	0.609916	0.660743	-0.0732939	-0.877998	3062	105	foekens149	2
NOS TFs	0.7344	0.7344	0.146542	0.781793	3718	20	foekens149	2
Suz12 targets	0.00956556	0.0310881	0.0817038	1.92167	47	435	foekens149	2
Eed targets	0.00522613	0.0226466	-0.0841955	-1.98903	25	440	foekens149	2
H3K27 bound	0.0149046	0.038752	0.0756625	1.80877	74	450	foekens149	2
PRC2 targets	0.124749	0.241499	-0.0745925	-1.36026	621	253	foekens149	2
Myc targets1	0.130038	0.241499	0.0883921	1.34979	654	174	foekens149	2
Myc targets2	0.00419245	0.0226466	-0.0727696	-1.99969	20	607	foekens149	2
ES exp1	0.000198886	0.00086184	0.14823	2.73172	0	259	foekens151	3
ES exp2	0.00379848	0.00808252	0.360037	2.06986	18	23	foekens151	3
Nanog targets	0.400282	0.47306	0.0376919	1.0316	1988	603	foekens151	3
Oct4 targets	0.863845	0.92297	0.0444486	0.686103	4326	179	foekens151	3
Sox2 targets	0.0593375	0.0857098	0.0641741	1.52977	291	451	foekens151	3
NOS targets	0.92297	0.92297	0.0524844	0.624299	4660	105	foekens151	3
NOS TFs	0.173233	0.225203	0.238016	1.27959	874	20	foekens151	3
Suz12 targets	0.000198491	0.00086184	-0.140155	-3.29805	0	435	foekens151	3
Eed targets	0.00435213	0.00808252	-0.0872063	-2.06601	21	440	foekens151	3
H3K27 bound	0.0001972	0.00086184	-0.121228	-2.90611	0	450	foekens151	3
PRC2 targets	0.00199322	0.00518238	-0.120756	-2.20988	9	253	foekens151	3
Myc targets1	0.0229192	0.0372437	0.114764	1.742	113	174	foekens151	3
Myc targets2	0.00160481	0.00518238	0.0786969	2.16407	7	607	foekens151	3
ES exp1	0.000796178	0.00207006	-0.12588	-2.33282	3	259	foekens152	3
ES exp2	0.00916335	0.0149172	-0.33243	-1.8992	45	23	foekens152	3
Nanog targets	0.00567606	0.0122981	0.0722555	1.9923	27	603	foekens152	3
Oct4 targets	0.189178	0.204943	0.0812343	1.24652	943	179	foekens152	3
Sox2 targets	0.128968	0.167658	-0.0562899	-1.35523	645	451	foekens152	3
NOS targets	0.530934	0.530934	-0.0780772	-0.930963	2625	105	foekens152	3
NOS TFs	0.18561	0.204943	-0.236479	-1.26868	938	20	foekens152	3
Suz12 targets	0.000198965	0.000647797	-0.12673	-3.00651	0	435	foekens152	3
Eed targets	0.000198926	0.000647797	-0.126957	-3.02649	0	440	foekens152	3
H3K27 bound	0.000199322	0.000647797	-0.136485	-3.28483	0	450	foekens152	3
PRC2 targets	0.000198255	0.000647797	-0.141752	-2.59696	0	253	foekens152	3
Myc targets1	0.0091798	0.0149172	-0.125646	-1.91468	45	174	foekens152	3
Myc targets2	0.0135737	0.0196065	0.0661418	1.82794	66	607	foekens152	3
ES exp1	0.0169389	0.0426372	-0.0974788	-1.81225	83	259	foekens154	3
ES exp2	0.814041	0.814041	0.126528	0.726139	4092	23	foekens154	3
Nanog targets	0.409573	0.532445	-0.0370684	-1.02177	2044	603	foekens154	3
Oct4 targets	0.646346	0.700209	-0.0543204	-0.841234	3148	179	foekens154	3
Sox2 targets	0.012395	0.0426372	0.0777541	1.87529	61	451	foekens154	3
NOS targets	0.391998	0.532445	-0.0859685	-1.0337	1939	105	foekens154	3
NOS TFs	0.480696	0.568095	-0.180403	-0.967365	2402	20	foekens154	3
Suz12 targets	0.0196787	0.0426372	-0.0743232	-1.76159	97	435	foekens154	3
Eed targets	0.0191032	0.0426372	-0.0740953	-1.76452	94	440	foekens154	3
H3K27 bound	0.0178	0.0426372	0.0738223	1.77786	88	450	foekens154	3
PRC2 targets	0.148426	0.241193	-0.0724929	-1.33174	730	253	foekens154	3
Myc targets1	0.0833162	0.15473	-0.096811	-1.47944	405	174	foekens154	3
Myc targets2	0.00602289	0.0426372	0.0715187	1.97398	29	607	foekens154	3
ES exp1	0.219203	0.316626	-0.0656466	-1.20938	1104	259	foekens157	3
ES exp2	0.880437	0.90603	0.116804	0.666065	4270	23	foekens157	3
Nanog targets	0.000201491	0.00052749	-0.0998907	-2.72406	0	603	foekens157	3
Oct4 targets	0.336148	0.436992	-0.0703409	-1.08845	1711	179	foekens157	3
Sox2 targets	0.00119713	0.00222324	-0.0965229	-2.30474	5	451	foekens157	3
NOS targets	0.570406	0.674116	0.0758681	0.904194	2867	105	foekens157	3
NOS TFs	0.90603	0.90603	-0.119284	-0.637635	4627	20	foekens157	3
Suz12 targets	0.000200441	0.00052749	0.123278	2.9018	0	435	foekens157	3
Eed targets	0.00020016	0.00052749	0.110566	2.61801	0	440	foekens157	3
H3K27 bound	0.000199521	0.00052749	0.158939	3.80414	0	450	foekens157	3
PRC2 targets	0.000202881	0.00052749	0.141521	2.57853	0	253	foekens157	3
Myc targets1	0.165313	0.268633	0.0845856	1.28927	813	174	foekens157	3
Myc targets2	0.000401687	0.000870322	-0.0900971	-2.46833	1	607	foekens157	3
ES exp1	0.000393314	0.00085218	0.141164	2.584	1	259	foekens158	3
ES exp2	0.161594	0.262591	0.227461	1.29737	822	23	foekens158	3
Nanog targets	0.364352	0.526286	0.0386816	1.05578	1851	603	foekens158	3
Oct4 targets	0.937449	0.94475	-0.0393216	-0.608682	4570	179	foekens158	3
Sox2 targets	0.575823	0.74857	0.0377833	0.903025	2919	451	foekens158	3
NOS targets	0.741047	0.875783	0.0651138	0.777023	3765	105	foekens158	3
NOS TFs	0.94475	0.94475	0.111407	0.596653	4804	20	foekens158	3
Suz12 targets	0.000203874	0.000662995	-0.152287	-3.5868	0	435	foekens158	3
Eed targets	0.000203998	0.000662995	-0.130654	-3.09242	0	440	foekens158	3
H3K27 bound	0.0002035	0.000662995	-0.115799	-2.77156	0	450	foekens158	3
PRC2 targets	0.00020247	0.000662995	-0.172778	-3.15817	0	253	foekens158	3
Myc targets1	0.0144362	0.0268101	0.118616	1.80708	73	174	foekens158	3
Myc targets2	0.000392696	0.00085218	0.0878646	2.40724	1	607	foekens158	3
ES exp1	0.000201045	0.00261359	0.15432	2.87349	0	259	foekens159	3
ES exp2	0.0679992	0.220997	0.264546	1.52102	346	23	foekens159	3
Nanog targets	0.157406	0.25502	-0.047052	-1.29609	795	603	foekens159	3
Oct4 targets	0.372084	0.40309	0.0685142	1.0612	1817	179	foekens159	3
Sox2 targets	0.456049	0.456049	-0.0411133	-0.987553	2287	451	foekens159	3
NOS targets	0.168815	0.25502	0.106858	1.28095	837	105	foekens159	3
NOS TFs	0.236299	0.279263	0.221662	1.18953	1202	20	foekens159	3
Suz12 targets	0.138557	0.25502	-0.0559034	-1.32412	694	435	foekens159	3
Eed targets	0.198042	0.257454	-0.0517819	-1.23178	990	440	foekens159	3
H3K27 bound	0.0903483	0.234905	-0.0596027	-1.43176	453	450	foekens159	3
PRC2 targets	0.176552	0.25502	-0.0686565	-1.25752	889	253	foekens159	3
Myc targets1	0.00264335	0.0171818	0.13887	2.12696	12	174	foekens159	3
Myc targets2	0.00435213	0.0188592	-0.0716285	-1.97888	21	607	foekens159	3
ES exp1	0.000201857	0.00131207	0.191887	3.54621	0	259	foekens161	3
ES exp2	0.0211788	0.0344156	0.304452	1.74502	105	23	foekens161	3
Nanog targets	0.254831	0.368089	0.0428064	1.16996	1265	603	foekens161	3
Oct4 targets	0.944613	0.949037	0.0386192	0.596813	4672	179	foekens161	3
Sox2 targets	0.314137	0.408378	0.0459809	1.10035	1570	451	foekens161	3
NOS targets	0.69839	0.82537	-0.0679052	-0.807885	3470	105	foekens161	3
NOS TFs	0.949037	0.949037	0.110086	0.59053	4729	20	foekens161	3
Suz12 targets	0.00734856	0.0151438	-0.0838022	-1.97865	36	435	foekens161	3
Eed targets	0.00815434	0.0151438	-0.0818837	-1.94454	40	440	foekens161	3
H3K27 bound	0.00059964	0.00194883	-0.0995487	-2.38247	2	450	foekens161	3
PRC2 targets	0.00118883	0.00309095	-0.123725	-2.26751	5	253	foekens161	3
Myc targets1	0.000402091	0.00174239	0.18854	2.87078	1	174	foekens161	3
Myc targets2	0.000201126	0.00131207	0.0951722	2.61161	0	607	foekens161	3
ES exp1	0.0016	0.00297143	-0.115074	-2.11755	7	259	foekens162	2
ES exp2	0.669745	0.791517	-0.144222	-0.825204	3335	23	foekens162	2
Nanog targets	0.0877406	0.124501	0.0532052	1.45633	432	603	foekens162	2
Oct4 targets	0.983577	0.983577	-0.0337439	-0.521214	4910	179	foekens162	2
Sox2 targets	0.0231097	0.0375532	0.0711604	1.7096	113	451	foekens162	2
NOS targets	0.92048	0.983577	0.0526288	0.627346	4606	105	foekens162	2
NOS TFs	0.0957702	0.124501	0.270077	1.43943	479	20	foekens162	2
Suz12 targets	0.000394555	0.00198211	-0.10312	-2.42201	1	435	foekens162	2
Eed targets	0.000591716	0.00198211	-0.101012	-2.3838	2	440	foekens162	2
H3K27 bound	0.000196309	0.00198211	-0.118769	-2.83876	0	450	foekens162	2
PRC2 targets	0.0009998	0.00216623	-0.120873	-2.194	4	253	foekens162	2
Myc targets1	0.000992851	0.00216623	0.158417	2.41476	4	174	foekens162	2
Myc targets2	0.00060988	0.00198211	0.0805963	2.20949	2	607	foekens162	2
ES exp1	0.000200361	0.000656433	0.243072	4.45701	0	259	foekens164	3
ES exp2	0.25735	0.334555	0.207291	1.17894	1277	23	foekens164	3
Nanog targets	0.489632	0.514149	0.0350038	0.95944	2431	603	foekens164	3
Oct4 targets	0.514149	0.514149	-0.0600417	-0.934229	2579	179	foekens164	3
Sox2 targets	0.213633	0.334555	0.0507689	1.21826	1074	451	foekens164	3
NOS targets	0.370775	0.438189	-0.0881521	-1.0501	1864	105	foekens164	3
NOS TFs	0.238124	0.334555	0.224472	1.20235	1182	20	foekens164	3
Suz12 targets	0.0117671	0.0254953	-0.0775142	-1.8405	58	435	foekens164	3
Eed targets	0.0893142	0.165869	-0.0602612	-1.43919	447	440	foekens164	3
H3K27 bound	0.000200682	0.000656433	-0.132191	-3.18176	0	450	foekens164	3
PRC2 targets	0.0046046	0.011972	-0.110121	-2.01709	22	253	foekens164	3
Myc targets1	0.000201979	0.000656433	0.166513	2.53463	0	174	foekens164	3
Myc targets2	0.000201369	0.000656433	0.103643	2.85343	0	607	foekens164	3
ES exp1	0.000198216	0.0012884	0.311514	5.75077	0	259	foekens165	3
ES exp2	0.125025	0.203166	0.2373	1.36214	618	23	foekens165	3
Nanog targets	0.436084	0.472425	0.0364915	1.00271	2213	603	foekens165	3
Oct4 targets	0.256884	0.303591	-0.0747567	-1.16156	1277	179	foekens165	3
Sox2 targets	0.191045	0.275954	0.0519769	1.24732	959	451	foekens165	3
NOS targets	0.232313	0.302007	-0.100302	-1.19574	1145	105	foekens165	3
NOS TFs	0.659118	0.659118	0.155211	0.83807	3288	20	foekens165	3
Suz12 targets	0.000402091	0.00174239	-0.108338	-2.55914	1	435	foekens165	3
Eed targets	0.0237616	0.0441286	-0.0725376	-1.72078	117	440	foekens165	3
H3K27 bound	0.000805315	0.00209382	-0.0980732	-2.35226	3	450	foekens165	3
PRC2 targets	0.00442478	0.00958702	-0.108427	-1.98272	21	253	foekens165	3
Myc targets1	0.000790826	0.00209382	0.147482	2.24849	3	174	foekens165	3
Myc targets2	0.000197239	0.0012884	0.111652	3.07577	0	607	foekens165	3
ES exp1	0.619152	0.804898	-0.0468805	-0.865031	3096	259	foekens166	2
ES exp2	0.0881647	0.465761	-0.254425	-1.45415	440	23	foekens166	2
Nanog targets	0.107483	0.465761	0.0512066	1.40277	529	603	foekens166	2
Oct4 targets	0.341887	0.634933	0.0708934	1.08689	1691	179	foekens166	2
Sox2 targets	0.466468	0.758011	-0.0407284	-0.981411	2350	451	foekens166	2
NOS targets	0.295769	0.634933	0.0947713	1.1232	1453	105	foekens166	2
NOS TFs	0.577818	0.804898	0.166979	0.897581	2880	20	foekens166	2
Suz12 targets	0.832257	0.901611	0.0304025	0.713866	4122	435	foekens166	2
Eed targets	0.76763	0.901611	0.0326079	0.769375	3798	440	foekens166	2
H3K27 bound	0.231395	0.601627	-0.0496311	-1.19397	1165	450	foekens166	2
PRC2 targets	0.957032	0.957032	0.0318388	0.577348	4810	253	foekens166	2
Myc targets1	0.183933	0.597783	-0.0832398	-1.2595	924	174	foekens166	2
Myc targets2	0.0210313	0.273407	0.0632574	1.73977	103	607	foekens166	2
ES exp1	0.838408	0.838408	-0.0383804	-0.706524	4212	259	foekens167	3
ES exp2	0.118418	0.171049	0.239342	1.36686	595	23	foekens167	3
Nanog targets	0.000200602	0.000524511	0.0925973	2.544	0	603	foekens167	3
Oct4 targets	0.393856	0.497717	0.0669796	1.03435	1999	179	foekens167	3
Sox2 targets	0.0245302	0.045556	0.0712491	1.71828	123	451	foekens167	3
NOS targets	0.628937	0.681348	0.0717769	0.859945	3194	105	foekens167	3
NOS TFs	0.421146	0.497717	0.189962	1.01447	2146	20	foekens167	3
Suz12 targets	0.000201735	0.000524511	-0.138182	-3.25016	0	435	foekens167	3
Eed targets	0.000201532	0.000524511	-0.14599	-3.45549	0	440	foekens167	3
H3K27 bound	0.000201329	0.000524511	-0.149903	-3.58555	0	450	foekens167	3
PRC2 targets	0.000197161	0.000524511	-0.196098	-3.58822	0	253	foekens167	3
Myc targets1	0.0781785	0.12704	-0.0979979	-1.4751	387	174	foekens167	3
Myc targets2	0.0020012	0.00433593	0.0795433	2.19304	9	607	foekens167	3
ES exp1	0.273826	0.444967	-0.0628634	-1.15027	1381	259	foekens168	3
ES exp2	0.102962	0.191214	-0.245954	-1.40668	517	23	foekens168	3
Nanog targets	0.694533	0.694533	-0.0297923	-0.817533	3480	603	foekens168	3
Oct4 targets	0.358069	0.46549	0.0690723	1.06758	1794	179	foekens168	3
Sox2 targets	0.314911	0.454871	-0.046746	-1.11352	1583	451	foekens168	3
NOS targets	0.102564	0.191214	0.118183	1.40525	507	105	foekens168	3
NOS TFs	0.42633	0.503845	-0.187176	-1.0067	2146	20	foekens168	3
Suz12 targets	0.0002	0.000525784	0.144795	3.44579	0	435	foekens168	3
Eed targets	0.000200723	0.000525784	0.13709	3.27952	0	440	foekens168	3
H3K27 bound	0.000200642	0.000525784	0.131306	3.17511	0	450	foekens168	3
PRC2 targets	0.000202224	0.000525784	0.158584	2.88991	0	253	foekens168	3
Myc targets1	0.634592	0.687475	-0.056553	-0.854471	3158	174	foekens168	3
Myc targets2	0.000200481	0.000525784	-0.0911425	-2.50245	0	607	foekens168	3
ES exp1	0.311156	0.404503	-0.0601513	-1.1121	1547	259	foekens170	3
ES exp2	0.126987	0.271759	0.236934	1.36136	630	23	foekens170	3
Nanog targets	0.146332	0.271759	-0.0480809	-1.32489	721	603	foekens170	3
Oct4 targets	0.209649	0.340679	-0.0785043	-1.21809	1055	179	foekens170	3
Sox2 targets	0.386613	0.456907	-0.0431953	-1.04495	1934	451	foekens170	3
NOS targets	0.0732665	0.190493	-0.123637	-1.48603	372	105	foekens170	3
NOS TFs	0.885434	0.885434	0.123511	0.661056	4327	20	foekens170	3
Suz12 targets	0.00020012	0.00130391	-0.118682	-2.81219	0	435	foekens170	3
Eed targets	0.000200602	0.00130391	-0.132129	-3.14679	0	440	foekens170	3
H3K27 bound	0.00119928	0.00389766	-0.0964227	-2.33103	5	450	foekens170	3
PRC2 targets	0.000402739	0.0017452	-0.141004	-2.58172	1	253	foekens170	3
Myc targets1	0.280274	0.404503	0.0745537	1.14388	1390	174	foekens170	3
Myc targets2	0.502828	0.544731	-0.0342954	-0.947935	2488	607	foekens170	3
ES exp1	0.000199322	0.000436037	0.155361	2.859	0	259	foekens171	3
ES exp2	0.0287091	0.0466523	0.297005	1.69649	142	23	foekens171	3
Nanog targets	0.004	0.00742857	0.0734631	2.00629	19	603	foekens171	3
Oct4 targets	0.416266	0.450955	0.0655318	1.015	2077	179	foekens171	3
Sox2 targets	0.0482412	0.0676812	0.0663055	1.58026	239	451	foekens171	3
NOS targets	0.366392	0.433009	0.089125	1.06422	1824	105	foekens171	3
NOS TFs	0.969335	0.969335	-0.105067	-0.561655	4867	20	foekens171	3
Suz12 targets	0.000198373	0.000436037	-0.162154	-3.81306	0	435	foekens171	3
Eed targets	0.000197941	0.000436037	-0.153625	-3.6372	0	440	foekens171	3
H3K27 bound	0.000199084	0.000436037	-0.14254	-3.41246	0	450	foekens171	3
PRC2 targets	0.00020008	0.000436037	-0.183483	-3.34252	0	253	foekens171	3
Myc targets1	0.0520625	0.0676812	0.10416	1.59054	259	174	foekens171	3
Myc targets2	0.000201248	0.000436037	0.136529	3.73217	0	607	foekens171	3
ES exp1	0.0001998	0.000375408	0.315954	5.88782	0	259	foekens173	3
ES exp2	0.00339321	0.00551397	0.355488	2.03221	16	23	foekens173	3
Nanog targets	0.0690141	0.0897183	0.0545943	1.50187	342	603	foekens173	3
Oct4 targets	0.320214	0.378434	0.0708367	1.10476	1618	179	foekens173	3
Sox2 targets	0.0410876	0.0593488	0.066899	1.60991	203	451	foekens173	3
NOS targets	0.442728	0.479622	0.0834856	1.00179	2206	105	foekens173	3
NOS TFs	0.545183	0.545183	0.171686	0.919504	2732	20	foekens173	3
Suz12 targets	0.000197863	0.000375408	-0.157716	-3.74749	0	435	foekens173	3
Eed targets	0.000198255	0.000375408	-0.105801	-2.5262	0	440	foekens173	3
H3K27 bound	0.000197746	0.000375408	-0.173479	-4.18923	0	450	foekens173	3
PRC2 targets	0.000199601	0.000375408	-0.166712	-3.05219	0	253	foekens173	3
Myc targets1	0.000196928	0.000375408	0.239217	3.67838	0	174	foekens173	3
Myc targets2	0.000202143	0.000375408	0.119018	3.27791	0	607	foekens173	3
ES exp1	0.0668267	0.108593	-0.083229	-1.53067	333	259	foekens175	2
ES exp2	0.106985	0.154534	-0.242831	-1.40312	532	23	foekens175	2
Nanog targets	0.038806	0.0720682	-0.0598148	-1.6391	194	603	foekens175	2
Oct4 targets	0.262575	0.341348	-0.0747478	-1.15616	1304	179	foekens175	2
Sox2 targets	0.345667	0.408515	0.0449897	1.07951	1718	451	foekens175	2
NOS targets	0.460726	0.460726	-0.0812984	-0.981694	2310	105	foekens175	2
NOS TFs	0.4168	0.451533	-0.189721	-1.02296	2088	20	foekens175	2
Suz12 targets	0.00383219	0.0166062	0.0831529	1.95841	18	435	foekens175	2
Eed targets	0.0231546	0.0602019	-0.0735745	-1.74562	116	440	foekens175	2
H3K27 bound	0.011845	0.0384963	0.0768768	1.84286	58	450	foekens175	2
PRC2 targets	0.0377924	0.0720682	0.0898954	1.63385	188	253	foekens175	2
Myc targets1	0.00318535	0.0166062	-0.140916	-2.15462	15	174	foekens175	2
Myc targets2	0.000199481	0.00259326	-0.0909375	-2.49946	0	607	foekens175	2
ES exp1	0.0214	0.02782	0.093235	1.72332	106	259	foekens176	3
ES exp2	0.00798563	0.0148304	0.34265	1.96157	39	23	foekens176	3
Nanog targets	0.00927981	0.0150797	-0.0692785	-1.90744	45	603	foekens176	3
Oct4 targets	0.303085	0.303085	0.07253	1.12001	1512	179	foekens176	3
Sox2 targets	0.104031	0.122946	0.0583415	1.40568	528	451	foekens176	3
NOS targets	0.140519	0.152229	0.111281	1.32879	703	105	foekens176	3
NOS TFs	0.0115291	0.0166532	0.35305	1.87816	56	20	foekens176	3
Suz12 targets	0.000195008	0.000657362	0.123584	2.93004	0	435	foekens176	3
Eed targets	0.000195542	0.000657362	0.106038	2.52868	0	440	foekens176	3
H3K27 bound	0.0001972	0.000657362	0.121474	2.91984	0	450	foekens176	3
PRC2 targets	0.00796654	0.0148304	0.104947	1.92125	39	253	foekens176	3
Myc targets1	0.00219517	0.00570744	-0.141087	-2.14201	10	174	foekens176	3
Myc targets2	0.000202265	0.000657362	-0.106197	-2.9353	0	607	foekens176	3
ES exp1	0.00399361	0.0519169	0.109312	2.03249	19	259	foekens178	3
ES exp2	0.0140056	0.0910364	0.323499	1.84398	69	23	foekens178	3
Nanog targets	0.105554	0.237784	0.0510255	1.39503	533	603	foekens178	3
Oct4 targets	0.928958	0.928958	0.0406107	0.625938	4628	179	foekens178	3
Sox2 targets	0.0267039	0.115717	0.069109	1.65883	133	451	foekens178	3
NOS targets	0.324324	0.468468	0.0919741	1.09615	1607	105	foekens178	3
NOS TFs	0.78319	0.848456	0.138809	0.742406	3922	20	foekens178	3
Suz12 targets	0.109746	0.237784	-0.0586647	-1.39105	544	435	foekens178	3
Eed targets	0.202424	0.375929	0.0519336	1.23576	1018	440	foekens178	3
H3K27 bound	0.632186	0.772455	0.0358825	0.860918	3177	450	foekens178	3
PRC2 targets	0.305868	0.468468	0.060518	1.10637	1521	253	foekens178	3
Myc targets1	0.653616	0.772455	0.0557416	0.848201	3271	174	foekens178	3
Myc targets2	0.0366936	0.119254	0.0593726	1.62766	185	607	foekens178	3
ES exp1	0.255392	0.33201	0.0637455	1.17382	1266	259	foekens179	3
ES exp2	0.650112	0.708383	0.147461	0.844012	3193	23	foekens179	3
Nanog targets	0.0151158	0.0280722	-0.0658877	-1.80609	76	603	foekens179	3
Oct4 targets	0.1705	0.246277	-0.0821241	-1.27605	859	179	foekens179	3
Sox2 targets	0.00218731	0.00712435	-0.0902473	-2.15249	10	451	foekens179	3
NOS targets	0.653892	0.708383	-0.0710571	-0.845253	3309	105	foekens179	3
NOS TFs	0.842169	0.842169	0.130091	0.700997	4177	20	foekens179	3
Suz12 targets	0.00119808	0.00712435	-0.0989862	-2.32153	5	435	foekens179	3
Eed targets	0.010954	0.0280531	-0.0793891	-1.87409	54	440	foekens179	3
H3K27 bound	0.00219211	0.00712435	-0.0930869	-2.21815	10	450	foekens179	3
PRC2 targets	0.0173653	0.0282186	-0.0971854	-1.7727	86	253	foekens179	3
Myc targets1	0.0129476	0.0280531	0.122044	1.85553	63	174	foekens179	3
Myc targets2	0.000608149	0.00712435	0.0844382	2.32327	2	607	foekens179	3
ES exp1	0.238671	0.310272	-0.0640008	-1.18442	1184	259	foekens180	3
ES exp2	0.0178998	0.0465394	-0.313806	-1.80384	89	23	foekens180	3
Nanog targets	0.0315558	0.0683709	-0.060313	-1.6666	157	603	foekens180	3
Oct4 targets	0.950301	0.950301	-0.038466	-0.595422	4741	179	foekens180	3
Sox2 targets	0.0429167	0.0735368	-0.0667092	-1.61639	215	451	foekens180	3
NOS targets	0.84025	0.950301	0.0590481	0.706298	4170	105	foekens180	3
NOS TFs	0.936435	0.950301	0.113208	0.606265	4669	20	foekens180	3
Suz12 targets	0.00866761	0.0354522	0.0799037	1.89382	42	435	foekens180	3
Eed targets	0.0452534	0.0735368	0.0669931	1.59892	224	440	foekens180	3
H3K27 bound	0.00100705	0.00780624	0.0937661	2.25905	4	450	foekens180	3
PRC2 targets	0.0109084	0.0354522	0.10261	1.8898	54	253	foekens180	3
Myc targets1	0.186135	0.268862	0.0825255	1.26063	928	174	foekens180	3
Myc targets2	0.00120096	0.00780624	-0.0805851	-2.23359	5	607	foekens180	3
ES exp1	0.101343	0.164683	-0.0753108	-1.39782	497	259	foekens182	3
ES exp2	0.858434	0.858434	-0.119546	-0.687122	4177	23	foekens182	3
Nanog targets	0.00746269	0.0138593	-0.0679456	-1.87683	36	603	foekens182	3
Oct4 targets	0.298246	0.387719	-0.0726305	-1.12475	1461	179	foekens182	3
Sox2 targets	0.000407166	0.00255754	-0.0989239	-2.38261	1	451	foekens182	3
NOS targets	0.697981	0.756146	-0.067703	-0.813164	3387	105	foekens182	3
NOS TFs	0.198053	0.286076	0.233381	1.2498	1016	20	foekens182	3
Suz12 targets	0.00019755	0.00255754	0.117069	2.76253	0	435	foekens182	3
Eed targets	0.00216365	0.00562549	0.091454	2.17407	10	440	foekens182	3
H3K27 bound	0.000786937	0.00255754	0.0964064	2.31564	3	450	foekens182	3
PRC2 targets	0.00411523	0.00891632	0.109172	1.99848	20	253	foekens182	3
Myc targets1	0.508658	0.601141	-0.0622172	-0.9511	2496	174	foekens182	3
Myc targets2	0.000604717	0.00255754	-0.0843462	-2.33661	2	607	foekens182	3
ES exp1	0.000198059	0.0012884	0.29339	5.38471	0	259	foekens183	3
ES exp2	0.0077381	0.0125744	0.342765	1.95871	38	23	foekens183	3
Nanog targets	0.0595804	0.0774545	0.0560458	1.54658	300	603	foekens183	3
Oct4 targets	0.134447	0.158892	0.0870213	1.34169	675	179	foekens183	3
Sox2 targets	0.0313617	0.0453002	0.070721	1.69318	157	451	foekens183	3
NOS targets	0.194086	0.21026	0.105099	1.24916	977	105	foekens183	3
NOS TFs	0.532537	0.532537	0.174111	0.929119	2675	20	foekens183	3
Suz12 targets	0.00257528	0.00836965	0.0920938	2.17569	12	435	foekens183	3
Eed targets	0.00485241	0.00994701	-0.0870925	-2.05798	23	440	foekens183	3
H3K27 bound	0.00402739	0.00994701	-0.0869002	-2.0798	19	450	foekens183	3
PRC2 targets	0.00535608	0.00994701	0.109924	1.99418	26	253	foekens183	3
Myc targets1	0.00139054	0.00602569	0.147237	2.23928	6	174	foekens183	3
Myc targets2	0.000198216	0.0012884	0.0919158	2.54338	0	607	foekens183	3
ES exp1	0.703576	0.784743	0.0436429	0.806841	3481	259	foekens187	3
ES exp2	0.724378	0.784743	0.138937	0.794557	3639	23	foekens187	3
Nanog targets	0.0137368	0.0357157	-0.0666491	-1.81868	68	603	foekens187	3
Oct4 targets	0.904301	0.904301	-0.0420612	-0.649806	4582	179	foekens187	3
Sox2 targets	0.0793777	0.140874	-0.061183	-1.46594	397	451	foekens187	3
NOS targets	0.646237	0.784743	0.0701085	0.84334	3236	105	foekens187	3
NOS TFs	0.495598	0.715864	0.177354	0.954863	2476	20	foekens187	3
Suz12 targets	0.0104271	0.0338881	0.0799886	1.89669	51	435	foekens187	3
Eed targets	0.00502412	0.0268237	0.0836518	1.99043	24	440	foekens187	3
H3K27 bound	0.00120603	0.0156784	0.0945826	2.27048	5	450	foekens187	3
PRC2 targets	0.0258429	0.055993	0.0940917	1.71878	127	253	foekens187	3
Myc targets1	0.0866916	0.140874	-0.0944078	-1.44139	440	174	foekens187	3
Myc targets2	0.0061901	0.0268237	0.0714495	1.96717	30	607	foekens187	3
ES exp1	0.00218471	0.00918079	-0.112882	-2.08084	10	259	foekens189	3
ES exp2	0.0770916	0.125274	-0.260342	-1.49714	386	23	foekens189	3
Nanog targets	0.112998	0.146897	-0.0502602	-1.38272	558	603	foekens189	3
Oct4 targets	0.81563	0.883599	-0.0471116	-0.724464	4038	179	foekens189	3
Sox2 targets	0.0362653	0.0673498	-0.0676956	-1.62684	180	451	foekens189	3
NOS targets	0.891542	0.891542	-0.0552942	-0.659967	4479	105	foekens189	3
NOS TFs	0.575165	0.67974	-0.166739	-0.893946	2880	20	foekens189	3
Suz12 targets	0.00524828	0.0136455	-0.0857169	-2.01514	25	435	foekens189	3
Eed targets	0.0147207	0.0318949	-0.0759105	-1.79586	72	440	foekens189	3
H3K27 bound	0.000803052	0.00918079	-0.0965617	-2.31616	3	450	foekens189	3
PRC2 targets	0.00178077	0.00918079	-0.114444	-2.08956	8	253	foekens189	3
Myc targets1	0.0916767	0.132422	-0.0943727	-1.43297	455	174	foekens189	3
Myc targets2	0.00282486	0.00918079	-0.0741632	-2.04763	13	607	foekens189	3
ES exp1	0.000201776	0.000328748	0.23144	4.2708	0	259	foekens190	3
ES exp2	0.0143673	0.0186774	0.323661	1.86056	72	23	foekens190	3
Nanog targets	0.000202306	0.000328748	0.114089	3.12382	0	603	foekens190	3
Oct4 targets	0.58288	0.58288	0.0577931	0.888311	2893	179	foekens190	3
Sox2 targets	0.000402739	0.000581734	0.105158	2.53681	1	451	foekens190	3
NOS targets	0.270633	0.293186	0.0966477	1.1523	1350	105	foekens190	3
NOS TFs	0.203766	0.240814	0.230884	1.23533	1027	20	foekens190	3
Suz12 targets	0.000199203	0.000328748	-0.185213	-4.35353	0	435	foekens190	3
Eed targets	0.000197785	0.000328748	-0.146944	-3.47761	0	440	foekens190	3
H3K27 bound	0.000198768	0.000328748	-0.20705	-4.93765	0	450	foekens190	3
PRC2 targets	0.000196618	0.000328748	-0.2076	-3.80109	0	253	foekens190	3
Myc targets1	0.000201329	0.000328748	0.17768	2.70264	0	174	foekens190	3
Myc targets2	0.000201816	0.000328748	0.121669	3.34601	0	607	foekens190	3
ES exp1	0.0235597	0.0437537	-0.094138	-1.72646	118	259	foekens191	2
ES exp2	0.202716	0.219609	-0.215307	-1.24363	1014	23	foekens191	2
Nanog targets	0.00403388	0.0180699	0.0731558	1.99169	19	603	foekens191	2
Oct4 targets	0.224602	0.224602	0.0784284	1.2089	1100	179	foekens191	2
Sox2 targets	0.0469096	0.0554386	0.066256	1.57556	232	451	foekens191	2
NOS targets	0.0390293	0.0551973	0.136389	1.62258	192	105	foekens191	2
NOS TFs	0.0424594	0.0551973	0.301537	1.62901	211	20	foekens191	2
Suz12 targets	0.0219649	0.0437537	-0.0741187	-1.73935	109	435	foekens191	2
Eed targets	0.0299043	0.0485945	-0.0707994	-1.67034	149	440	foekens191	2
H3K27 bound	0.00416998	0.0180699	-0.0857815	-2.04512	20	450	foekens191	2
PRC2 targets	0.0189911	0.0437537	-0.0964549	-1.7519	95	253	foekens191	2
Myc targets1	0.0201588	0.0437537	0.11473	1.74529	98	174	foekens191	2
Myc targets2	0.000594413	0.00772736	-0.095055	-2.61327	2	607	foekens191	2
ES exp1	0.00101358	0.00146406	0.124423	2.28973	4	259	foekens192	2
ES exp2	0.0839848	0.10918	0.255924	1.46063	418	23	foekens192	2
Nanog targets	0.000400721	0.000654714	0.0890189	2.44776	1	603	foekens192	2
Oct4 targets	0.250051	0.295514	0.0763009	1.17897	1235	179	foekens192	2
Sox2 targets	0.000402901	0.000654714	0.112434	2.70029	1	451	foekens192	2
NOS targets	0.697609	0.697609	0.0680219	0.809913	3471	105	foekens192	2
NOS TFs	0.66329	0.697609	-0.156004	-0.833158	3338	20	foekens192	2
Suz12 targets	0.000198728	0.000435686	-0.172737	-4.05957	0	435	foekens192	2
Eed targets	0.000199164	0.000435686	-0.173855	-4.10523	0	440	foekens192	2
H3K27 bound	0.000198649	0.000435686	-0.198173	-4.74033	0	450	foekens192	2
PRC2 targets	0.000197628	0.000435686	-0.197807	-3.60231	0	253	foekens192	2
Myc targets1	0.000201086	0.000435686	0.178698	2.73105	0	174	foekens192	2
Myc targets2	0.0002002	0.000435686	0.164142	4.52989	0	607	foekens192	2
ES exp1	0.000202102	0.000375332	0.295283	5.43982	0	259	foekens193	3
ES exp2	0.0397783	0.0574576	0.285943	1.64384	200	23	foekens193	3
Nanog targets	0.0473515	0.061557	0.0582108	1.59143	235	603	foekens193	3
Oct4 targets	0.481164	0.568648	0.0624257	0.964672	2413	179	foekens193	3
Sox2 targets	0.00949303	0.0154262	0.0800804	1.9197	46	451	foekens193	3
NOS targets	0.858075	0.858075	0.0582012	0.693007	4340	105	foekens193	3
NOS TFs	0.639848	0.693169	0.15975	0.856597	3204	20	foekens193	3
Suz12 targets	0.00019976	0.000375332	-0.160592	-3.75859	0	435	foekens193	3
Eed targets	0.00019972	0.000375332	-0.132736	-3.11902	0	440	foekens193	3
H3K27 bound	0.000198177	0.000375332	-0.220214	-5.23027	0	450	foekens193	3
PRC2 targets	0.000197239	0.000375332	-0.18918	-3.46682	0	253	foekens193	3
Myc targets1	0.000198847	0.000375332	0.207508	3.16916	0	174	foekens193	3
Myc targets2	0.000201045	0.000375332	0.117867	3.23674	0	607	foekens193	3
ES exp1	0.00997606	0.0307855	-0.10311	-1.89689	49	259	foekens194	3
ES exp2	0.268559	0.317388	-0.203285	-1.16259	1352	23	foekens194	3
Nanog targets	0.0290316	0.0471764	0.0617117	1.69329	145	603	foekens194	3
Oct4 targets	0.54034	0.54034	-0.0597627	-0.922838	2698	179	foekens194	3
Sox2 targets	0.0165768	0.0307855	0.0756736	1.80525	82	451	foekens194	3
NOS targets	0.314528	0.340738	-0.0924536	-1.1038	1560	105	foekens194	3
NOS TFs	0.199435	0.259266	0.234294	1.24657	988	20	foekens194	3
Suz12 targets	0.00180687	0.0117446	0.0961743	2.25284	8	435	foekens194	3
Eed targets	0.0032135	0.0139252	0.0885019	2.08384	15	440	foekens194	3
H3K27 bound	0.015261	0.0307855	0.0758712	1.80431	75	450	foekens194	3
PRC2 targets	0.0141886	0.0307855	0.0992971	1.8146	70	253	foekens194	3
Myc targets1	0.0598086	0.0863902	0.100279	1.53307	299	174	foekens194	3
Myc targets2	0.000197863	0.00257222	0.140724	3.87875	0	607	foekens194	3
ES exp1	0.000202143	0.00262786	-0.148251	-2.75952	0	259	foekens196	3
ES exp2	0.0338164	0.0488459	-0.288565	-1.65148	167	23	foekens196	3
Nanog targets	0.00464127	0.0120673	0.071063	1.96254	23	603	foekens196	3
Oct4 targets	0.58149	0.687215	-0.0578191	-0.897185	2864	179	foekens196	3
Sox2 targets	0.0645161	0.083871	0.0625748	1.50128	327	451	foekens196	3
NOS targets	0.694741	0.752636	0.068528	0.814952	3513	105	foekens196	3
NOS TFs	0.932671	0.932671	-0.112536	-0.605458	4695	20	foekens196	3
Suz12 targets	0.00450098	0.0120673	0.0845479	1.99873	22	435	foekens196	3
Eed targets	0.0149813	0.0324594	0.0756035	1.79223	75	440	foekens196	3
H3K27 bound	0.00196386	0.00851008	0.090675	2.17474	9	450	foekens196	3
PRC2 targets	0.0183323	0.0340458	0.0973152	1.76939	92	253	foekens196	3
Myc targets1	0.0269208	0.0437463	0.111227	1.68958	136	174	foekens196	3
Myc targets2	0.0014433	0.00851008	-0.0788693	-2.16821	6	607	foekens196	3
ES exp1	0.00955479	0.0192029	-0.102341	-1.8799	46	259	foekens197	3
ES exp2	0.761117	0.761117	-0.134367	-0.770443	3816	23	foekens197	3
Nanog targets	0.01034	0.0192029	0.0674566	1.85056	51	603	foekens197	3
Oct4 targets	0.297764	0.351903	-0.0730565	-1.12882	1464	179	foekens197	3
Sox2 targets	0.0616992	0.100261	0.062723	1.51608	312	451	foekens197	3
NOS targets	0.157008	0.204111	-0.108895	-1.30141	782	105	foekens197	3
NOS TFs	0.125025	0.180591	-0.254779	-1.36687	628	20	foekens197	3
Suz12 targets	0.00020202	0.000662724	-0.171625	-4.08671	0	435	foekens197	3
Eed targets	0.000202429	0.000662724	-0.127562	-3.05122	0	440	foekens197	3
H3K27 bound	0.000203915	0.000662724	-0.129105	-3.10881	0	450	foekens197	3
PRC2 targets	0.000202593	0.000662724	-0.13423	-2.44606	0	253	foekens197	3
Myc targets1	0.366842	0.397413	-0.0696771	-1.06208	1809	174	foekens197	3
Myc targets2	0.000397535	0.00103359	0.0887125	2.43801	1	607	foekens197	3
ES exp1	0.00099108	0.00359542	0.122848	2.24954	4	259	foekens200	3
ES exp2	0.308065	0.500605	0.194521	1.11588	1527	23	foekens200	3
Nanog targets	0.0125348	0.0232789	0.0674611	1.85152	62	603	foekens200	3
Oct4 targets	0.837004	0.921888	-0.046557	-0.719449	4179	179	foekens200	3
Sox2 targets	0.449099	0.648699	-0.0409931	-0.985476	2218	451	foekens200	3
NOS targets	0.858666	0.921888	0.0576605	0.689328	4349	105	foekens200	3
NOS TFs	0.921888	0.921888	-0.117099	-0.623831	4590	20	foekens200	3
Suz12 targets	0.000795387	0.00359542	0.0981499	2.31771	3	435	foekens200	3
Eed targets	0.000197941	0.00257324	0.106166	2.5259	0	440	foekens200	3
H3K27 bound	0.00138285	0.00359542	0.0926676	2.23364	6	450	foekens200	3
PRC2 targets	0.00137958	0.00359542	0.123248	2.23883	6	253	foekens200	3
Myc targets1	0.647673	0.841974	-0.0562001	-0.856659	3227	174	foekens200	3
Myc targets2	0.0035828	0.00776274	0.0750777	2.06581	17	607	foekens200	3
ES exp1	0.000199362	0.00130969	0.184206	3.3856	0	259	foekens201	3
ES exp2	0.00219124	0.00569721	0.380948	2.19065	10	23	foekens201	3
Nanog targets	0.167573	0.217845	0.0467737	1.2841	831	603	foekens201	3
Oct4 targets	0.408847	0.408847	-0.0655312	-1.01978	2060	179	foekens201	3
Sox2 targets	0.125894	0.19146	0.0567635	1.36325	633	451	foekens201	3
NOS targets	0.252933	0.274011	0.0982571	1.1731	1271	105	foekens201	3
NOS TFs	0.132549	0.19146	0.252474	1.354	664	20	foekens201	3
Suz12 targets	0.000402982	0.00130969	-0.106997	-2.52288	1	435	foekens201	3
Eed targets	0.00423131	0.00916784	-0.0838012	-1.98727	20	440	foekens201	3
H3K27 bound	0.000201532	0.00130969	-0.10456	-2.49994	0	450	foekens201	3
PRC2 targets	0.000399281	0.00130969	-0.124327	-2.27835	1	253	foekens201	3
Myc targets1	0.108305	0.19146	-0.0905127	-1.39205	548	174	foekens201	3
Myc targets2	0.232218	0.274011	0.0433116	1.19446	1158	607	foekens201	3
ES exp1	0.792753	0.880747	0.0406014	0.746821	3981	259	foekens203	3
ES exp2	0.283781	0.461144	-0.199587	-1.14047	1425	23	foekens203	3
Nanog targets	0.0406827	0.105775	0.0584529	1.61606	204	603	foekens203	3
Oct4 targets	0.549135	0.713876	0.0599678	0.922934	2698	179	foekens203	3
Sox2 targets	0.518681	0.713876	0.0390999	0.938554	2595	451	foekens203	3
NOS targets	0.960206	0.960206	-0.0481944	-0.573757	4849	105	foekens203	3
NOS TFs	0.812997	0.880747	0.134366	0.721945	4090	20	foekens203	3
Suz12 targets	0.000802246	0.0052146	-0.0927997	-2.19105	3	435	foekens203	3
Eed targets	0.0198875	0.0646344	0.0738056	1.75279	98	440	foekens203	3
H3K27 bound	0.00859656	0.0372518	0.0804969	1.92835	42	450	foekens203	3
PRC2 targets	0.0925852	0.200601	-0.0787823	-1.438	461	253	foekens203	3
Myc targets1	0.18128	0.336662	-0.0829501	-1.26849	917	174	foekens203	3
Myc targets2	0.0001998	0.0025974	0.105881	2.92599	0	607	foekens203	3
ES exp1	0.000197511	0.00256765	-0.17409	-3.22677	0	259	foekens204	1
ES exp2	0.0258944	0.0480897	-0.303345	-1.7285	130	23	foekens204	1
Nanog targets	0.0185518	0.0401955	-0.0648984	-1.78319	92	603	foekens204	1
Oct4 targets	0.186121	0.246534	-0.080863	-1.251	935	179	foekens204	1
Sox2 targets	0.189641	0.246534	-0.0522377	-1.25768	951	451	foekens204	1
NOS targets	0.325907	0.385163	-0.0919741	-1.09694	1652	105	foekens204	1
NOS TFs	0.371006	0.401923	-0.195485	-1.04916	1880	20	foekens204	1
Suz12 targets	0.0016061	0.0104397	-0.0931722	-2.19454	7	435	foekens204	1
Eed targets	0.0404589	0.0657458	-0.0687164	-1.62725	200	440	foekens204	1
H3K27 bound	0.0056	0.0182	0.0803962	1.9284	27	450	foekens204	1
PRC2 targets	0.0109422	0.0284498	0.101388	1.86179	53	253	foekens204	1
Myc targets1	0.447353	0.447353	-0.0650479	-0.993644	2255	174	foekens204	1
Myc targets2	0.0053903	0.0182	-0.07184	-1.97854	26	607	foekens204	1
ES exp1	0.000199124	0.000522298	0.201944	3.73301	0	259	foekens205	3
ES exp2	0.00955034	0.0137949	0.33876	1.94629	47	23	foekens205	3
Nanog targets	0.0003996	0.000865801	0.0927936	2.53818	1	603	foekens205	3
Oct4 targets	0.13364	0.157938	0.0869098	1.34028	668	179	foekens205	3
Sox2 targets	0.000199164	0.000522298	0.105234	2.53008	0	451	foekens205	3
NOS targets	0.746343	0.746343	0.0649012	0.773846	3724	105	foekens205	3
NOS TFs	0.36199	0.392156	0.197382	1.06013	1818	20	foekens205	3
Suz12 targets	0.000200521	0.000522298	-0.12173	-2.88855	0	435	foekens205	3
Eed targets	0.0237281	0.0308466	-0.0718869	-1.7119	117	440	foekens205	3
H3K27 bound	0.000200682	0.000522298	-0.11349	-2.73477	0	450	foekens205	3
PRC2 targets	0.00902708	0.0137949	-0.105574	-1.92715	44	253	foekens205	3
Myc targets1	0.00241887	0.00449218	0.141979	2.15483	11	174	foekens205	3
Myc targets2	0.000200884	0.000522298	0.12003	3.28584	0	607	foekens205	3
ES exp1	0.000403307	0.000873832	-0.143698	-2.6463	1	259	foekens206	2
ES exp2	0.793937	0.793937	0.130743	0.739491	4006	23	foekens206	2
Nanog targets	0.100139	0.162726	-0.0515259	-1.41046	503	603	foekens206	2
Oct4 targets	0.438312	0.518005	0.0649553	0.999879	2191	179	foekens206	2
Sox2 targets	0.279121	0.362857	0.0475411	1.14145	1396	451	foekens206	2
NOS targets	0.631087	0.683678	0.0722564	0.86211	3174	105	foekens206	2
NOS TFs	0.0189583	0.0352083	0.335567	1.77355	94	20	foekens206	2
Suz12 targets	0.00020145	0.000523771	0.154936	3.63497	0	435	foekens206	2
Eed targets	0.000200521	0.000523771	0.125137	2.95983	0	440	foekens206	2
H3K27 bound	0.00020012	0.000523771	0.164004	3.92677	0	450	foekens206	2
PRC2 targets	0.000198728	0.000523771	0.150538	2.73566	0	253	foekens206	2
Myc targets1	0.163224	0.235768	0.0851438	1.28962	805	174	foekens206	2
Myc targets2	0.000199084	0.000523771	-0.126095	-3.46004	0	607	foekens206	2
ES exp1	0.000201857	0.000524828	-0.206698	-3.82117	0	259	foekens207	3
ES exp2	0.311947	0.41461	-0.193352	-1.11207	1550	23	foekens207	3
Nanog targets	0.0766908	0.142426	-0.0539943	-1.48956	380	603	foekens207	3
Oct4 targets	0.369305	0.41461	0.0682359	1.05794	1912	179	foekens207	3
Sox2 targets	0.352822	0.41461	-0.044488	-1.0682	1737	451	foekens207	3
NOS targets	0.41461	0.41461	0.0856253	1.01633	2082	105	foekens207	3
NOS TFs	0.246482	0.400533	0.221782	1.17971	1225	20	foekens207	3
Suz12 targets	0.000197785	0.000524828	0.155634	3.67396	0	435	foekens207	3
Eed targets	0.00196464	0.00425671	0.0931611	2.21537	9	440	foekens207	3
H3K27 bound	0.000197472	0.000524828	0.130355	3.12901	0	450	foekens207	3
PRC2 targets	0.000197863	0.000524828	0.130649	2.37578	0	253	foekens207	3
Myc targets1	0.398849	0.41461	-0.0680951	-1.03979	1939	174	foekens207	3
Myc targets2	0.000201694	0.000524828	-0.126214	-3.49438	0	607	foekens207	3
ES exp1	0.0176692	0.0255222	-0.094792	-1.75215	88	259	foekens208	2
ES exp2	0.955708	0.955708	0.100138	0.574436	4746	23	foekens208	2
Nanog targets	0.00640769	0.0175711	-0.0694312	-1.91749	31	603	foekens208	2
Oct4 targets	0.183673	0.217069	-0.0810203	-1.25266	917	179	foekens208	2
Sox2 targets	0.623654	0.675625	-0.0361671	-0.865193	3068	451	foekens208	2
NOS targets	0.0067581	0.0175711	-0.164836	-1.96466	33	105	foekens208	2
NOS TFs	0.0108825	0.0235787	-0.350168	-1.87611	54	20	foekens208	2
Suz12 targets	0.000200521	0.00260678	-0.121237	-2.86344	0	435	foekens208	2
Eed targets	0.00321737	0.013942	-0.08662	-2.05823	15	440	foekens208	2
H3K27 bound	0.0220083	0.0286107	0.0730677	1.74859	111	450	foekens208	2
PRC2 targets	0.015873	0.0255222	-0.097178	-1.77369	79	253	foekens208	2
Myc targets1	0.0139776	0.0255222	-0.119868	-1.82928	69	174	foekens208	2
Myc targets2	0.00059761	0.00388446	0.0841896	2.31278	2	607	foekens208	2
ES exp1	0.000395257	0.00513834	-0.145903	-2.67017	1	259	foekens210	3
ES exp2	0.45098	0.651416	-0.17173	-0.987623	2253	23	foekens210	3
Nanog targets	0.0198421	0.0644867	0.0638188	1.75993	97	603	foekens210	3
Oct4 targets	0.844174	0.844174	0.0452022	0.699315	4165	179	foekens210	3
Sox2 targets	0.522433	0.679163	0.0387037	0.934764	2584	451	foekens210	3
NOS targets	0.673112	0.795496	0.0692605	0.83256	3341	105	foekens210	3
NOS TFs	0.798512	0.844174	-0.136695	-0.736533	3970	20	foekens210	3
Suz12 targets	0.0172659	0.0644867	0.0757075	1.79376	84	435	foekens210	3
Eed targets	0.00357782	0.0232558	-0.0869453	-2.0574	17	440	foekens210	3
H3K27 bound	0.0344009	0.0829878	-0.0688951	-1.65048	173	450	foekens210	3
PRC2 targets	0.0753647	0.139963	0.0817579	1.48929	371	253	foekens210	3
Myc targets1	0.147059	0.238971	-0.0874936	-1.3287	744	174	foekens210	3
Myc targets2	0.0383021	0.0829878	-0.058806	-1.61543	193	607	foekens210	3
ES exp1	0.0441382	0.0717246	0.0860146	1.59218	220	259	foekens211	3
ES exp2	0.16349	0.193216	0.227356	1.2994	814	23	foekens211	3
Nanog targets	0.011341	0.0213465	0.0668911	1.85133	56	603	foekens211	3
Oct4 targets	0.476691	0.476691	-0.0625296	-0.971089	2402	179	foekens211	3
Sox2 targets	0.190267	0.206123	0.0516366	1.24782	953	451	foekens211	3
NOS targets	0.160929	0.193216	-0.108539	-1.29733	817	105	foekens211	3
NOS TFs	0.158043	0.193216	-0.242003	-1.30726	787	20	foekens211	3
Suz12 targets	0.000202265	0.00052589	-0.126405	-2.97193	0	435	foekens211	3
Eed targets	0.000200441	0.00052589	-0.140014	-3.31644	0	440	foekens211	3
H3K27 bound	0.000200965	0.00052589	-0.138146	-3.29957	0	450	foekens211	3
PRC2 targets	0.0001998	0.00052589	-0.146843	-2.67491	0	253	foekens211	3
Myc targets1	0.0114943	0.0213465	0.121577	1.85734	56	174	foekens211	3
Myc targets2	0.000198334	0.00052589	0.109339	3.03526	0	607	foekens211	3
ES exp1	0.119524	0.221974	-0.0744092	-1.37389	602	259	foekens212	3
ES exp2	0.827885	0.955014	-0.1247	-0.712718	4102	23	foekens212	3
Nanog targets	0.0452792	0.0981049	0.0574691	1.58256	222	603	foekens212	3
Oct4 targets	0.955014	0.955014	0.0382465	0.590679	4818	179	foekens212	3
Sox2 targets	0.260055	0.42259	-0.0486516	-1.1698	1318	451	foekens212	3
NOS targets	0.949034	0.955014	-0.0497623	-0.594007	4766	105	foekens212	3
NOS TFs	0.812323	0.955014	-0.134966	-0.72359	4020	20	foekens212	3
Suz12 targets	0.00176922	0.00570744	-0.0942921	-2.22801	8	435	foekens212	3
Eed targets	0.000982318	0.00425671	-0.100001	-2.37893	4	440	foekens212	3
H3K27 bound	0.000196889	0.0013206	-0.118945	-2.85711	0	450	foekens212	3
PRC2 targets	0.00219517	0.00570744	-0.121027	-2.20502	10	253	foekens212	3
Myc targets1	0.315642	0.455927	0.072616	1.10422	1575	174	foekens212	3
Myc targets2	0.000203169	0.0013206	0.10808	2.98349	0	607	foekens212	3
ES exp1	0.000202102	0.000437887	-0.155646	-2.85067	0	259	foekens214	2
ES exp2	0.856973	0.856973	-0.120319	-0.691986	4325	23	foekens214	2
Nanog targets	0.000397219	0.000737693	0.085816	2.35024	1	603	foekens214	2
Oct4 targets	0.269299	0.350089	0.0750665	1.1557	1356	179	foekens214	2
Sox2 targets	0.0446215	0.07251	0.0668285	1.60025	223	451	foekens214	2
NOS targets	0.377457	0.408912	0.0889401	1.05406	1881	105	foekens214	2
NOS TFs	0.1669	0.241077	0.239193	1.29106	835	20	foekens214	2
Suz12 targets	0.000200401	0.000437887	-0.121396	-2.86076	0	435	foekens214	2
Eed targets	0.000200965	0.000437887	-0.158433	-3.74749	0	440	foekens214	2
H3K27 bound	0.000200924	0.000437887	-0.135353	-3.24611	0	450	foekens214	2
PRC2 targets	0.000200441	0.000437887	-0.157921	-2.86467	0	253	foekens214	2
Myc targets1	0.34362	0.406097	0.0710481	1.08016	1736	174	foekens214	2
Myc targets2	0.000198847	0.000437887	0.0971738	2.66391	0	607	foekens214	2
ES exp1	0.000197278	0.000375105	0.279959	5.20547	0	259	foekens215	3
ES exp2	0.0520498	0.0676648	0.274292	1.56484	258	23	foekens215	3
Nanog targets	0.000403959	0.000656433	0.0864453	2.36579	1	603	foekens215	3
Oct4 targets	0.899781	0.899781	0.0423156	0.655349	4524	179	foekens215	3
Sox2 targets	0.00140168	0.00202465	0.0927384	2.23264	6	451	foekens215	3
NOS targets	0.795118	0.861378	0.0616361	0.736413	3973	105	foekens215	3
NOS TFs	0.452781	0.535104	0.184582	0.983819	2238	20	foekens215	3
Suz12 targets	0.000199283	0.000375105	-0.137365	-3.28419	0	435	foekens215	3
Eed targets	0.0002002	0.000375105	-0.122953	-2.95111	0	440	foekens215	3
H3K27 bound	0.00019972	0.000375105	-0.187878	-4.56085	0	450	foekens215	3
PRC2 targets	0.000201816	0.000375105	-0.168934	-3.08577	0	253	foekens215	3
Myc targets1	0.000199402	0.000375105	0.198973	3.03664	0	174	foekens215	3
Myc targets2	0.000201979	0.000375105	0.121689	3.34144	0	607	foekens215	3
ES exp1	0.00019992	0.000326371	0.142853	2.63207	0	259	foekens216	3
ES exp2	0.523522	0.523522	0.16306	0.93215	2603	23	foekens216	3
Nanog targets	0.000200441	0.000326371	0.127334	3.46764	0	603	foekens216	3
Oct4 targets	0.000595356	0.000859959	0.153059	2.36523	2	179	foekens216	3
Sox2 targets	0.000199084	0.000326371	0.120252	2.87652	0	451	foekens216	3
NOS targets	0.199361	0.235608	0.102724	1.23255	997	105	foekens216	3
NOS TFs	0.251489	0.272446	-0.217915	-1.1728	1266	20	foekens216	3
Suz12 targets	0.00019996	0.000326371	-0.126366	-2.96318	0	435	foekens216	3
Eed targets	0.00019992	0.000326371	-0.107926	-2.54484	0	440	foekens216	3
H3K27 bound	0.000200521	0.000326371	-0.169315	-4.03061	0	450	foekens216	3
PRC2 targets	0.000197824	0.000326371	-0.160149	-2.9249	0	253	foekens216	3
Myc targets1	0.00437811	0.00569154	0.136452	2.0828	21	174	foekens216	3
Myc targets2	0.000200844	0.000326371	0.123273	3.36537	0	607	foekens216	3
ES exp1	0.000201816	0.00131207	-0.245659	-4.55454	0	259	foekens217	3
ES exp2	0.0309196	0.0574221	-0.295281	-1.70438	154	23	foekens217	3
Nanog targets	0.195302	0.282102	0.0453455	1.24135	980	603	foekens217	3
Oct4 targets	0.803791	0.829575	-0.0475124	-0.740257	3985	179	foekens217	3
Sox2 targets	0.348819	0.412241	0.0447631	1.07033	1771	451	foekens217	3
NOS targets	0.251391	0.326808	0.0987135	1.17893	1264	105	foekens217	3
NOS TFs	0.829575	0.829575	0.132301	0.709196	4156	20	foekens217	3
Suz12 targets	0.000393391	0.00131366	0.107536	2.52871	1	435	foekens217	3
Eed targets	0.000808734	0.00210271	-0.106196	-2.50592	3	440	foekens217	3
H3K27 bound	0.000201857	0.00131207	-0.114495	-2.73694	0	450	foekens217	3
PRC2 targets	0.000404204	0.00131366	-0.125958	-2.31043	1	253	foekens217	3
Myc targets1	0.180209	0.282102	-0.0819967	-1.26078	895	174	foekens217	3
Myc targets2	0.00401849	0.00870672	-0.0732974	-2.01485	19	607	foekens217	3
ES exp1	0.000198098	0.00129792	0.252219	4.65127	0	259	foekens220	2
ES exp2	0.0754032	0.140035	0.257459	1.48141	373	23	foekens220	2
Nanog targets	0.0189243	0.0506494	0.0642154	1.76845	94	603	foekens220	2
Oct4 targets	0.306102	0.331611	0.0727194	1.11513	1539	179	foekens220	2
Sox2 targets	0.130262	0.188156	0.0555469	1.34029	655	451	foekens220	2
NOS targets	0.104824	0.170339	0.118072	1.41491	527	105	foekens220	2
NOS TFs	0.288714	0.331611	0.210159	1.13422	1429	20	foekens220	2
Suz12 targets	0.203574	0.264646	-0.0520424	-1.23068	1013	435	foekens220	2
Eed targets	0.466613	0.466613	-0.0411896	-0.979208	2319	440	foekens220	2
H3K27 bound	0.00260992	0.0113096	-0.0888011	-2.13354	12	450	foekens220	2
PRC2 targets	0.0703172	0.140035	-0.0815831	-1.4928	347	253	foekens220	2
Myc targets1	0.0194805	0.0506494	0.118346	1.79673	98	174	foekens220	2
Myc targets2	0.000199681	0.00129792	0.124989	3.45462	0	607	foekens220	2
ES exp1	0.119536	0.194247	0.0735624	1.365	587	259	foekens221	3
ES exp2	0.409417	0.550951	0.179721	1.02539	2051	23	foekens221	3
Nanog targets	0.448532	0.550951	-0.0360404	-0.993752	2291	603	foekens221	3
Oct4 targets	0.803119	0.803119	0.047061	0.730636	3964	179	foekens221	3
Sox2 targets	0.0413861	0.111072	-0.0664953	-1.59798	208	451	foekens221	3
NOS targets	0.466189	0.550951	0.0813955	0.978018	2343	105	foekens221	3
NOS TFs	0.748188	0.803119	0.145605	0.775011	3716	20	foekens221	3
Suz12 targets	0.0677063	0.12574	-0.0633429	-1.49698	342	435	foekens221	3
Eed targets	0.0245447	0.111072	-0.0726319	-1.72451	123	440	foekens221	3
H3K27 bound	0.0300336	0.111072	-0.0696188	-1.67124	151	450	foekens221	3
PRC2 targets	0.04272	0.111072	-0.0869282	-1.59192	217	253	foekens221	3
Myc targets1	0.0556433	0.12056	-0.102174	-1.56007	281	174	foekens221	3
Myc targets2	0.00716772	0.0931804	0.0707338	1.94573	34	607	foekens221	3
ES exp1	0.000201613	0.000524194	-0.178824	-3.294	0	259	foekens224	2
ES exp2	0.195311	0.253904	-0.218331	-1.25572	982	23	foekens224	2
Nanog targets	0.0626013	0.101727	-0.0554548	-1.5209	308	603	foekens224	2
Oct4 targets	0.959048	0.959048	-0.0375763	-0.580774	4753	179	foekens224	2
Sox2 targets	0.0589069	0.101727	-0.0641803	-1.53496	290	451	foekens224	2
NOS targets	0.761716	0.825193	0.0640775	0.762768	3851	105	foekens224	2
NOS TFs	0.297949	0.352121	-0.211047	-1.13301	1495	20	foekens224	2
Suz12 targets	0.000198216	0.000524194	0.132802	3.13549	0	435	foekens224	2
Eed targets	0.000197006	0.000524194	0.119365	2.83883	0	440	foekens224	2
H3K27 bound	0.000197355	0.000524194	0.128947	3.09696	0	450	foekens224	2
PRC2 targets	0.000197746	0.000524194	0.164616	3.01592	0	253	foekens224	2
Myc targets1	0.148538	0.214556	0.0860536	1.3141	746	174	foekens224	2
Myc targets2	0.00161486	0.00349886	-0.078101	-2.1522	7	607	foekens224	2
ES exp1	0.0292398	0.0841267	-0.090247	-1.67764	144	259	foekens225	3
ES exp2	0.449617	0.531366	0.17266	0.990189	2288	23	foekens225	3
Nanog targets	0.010099	0.0566673	0.0686559	1.8879	50	603	foekens225	3
Oct4 targets	0.631745	0.631745	0.0556594	0.860125	3195	179	foekens225	3
Sox2 targets	0.141155	0.183502	0.0546796	1.31934	710	451	foekens225	3
NOS targets	0.571316	0.618926	0.0752927	0.903457	2911	105	foekens225	3
NOS TFs	0.0945891	0.136629	-0.26489	-1.42758	464	20	foekens225	3
Suz12 targets	0.0641926	0.104313	-0.0640288	-1.51587	319	435	foekens225	3
Eed targets	0.00120579	0.0156752	-0.0943613	-2.2455	5	440	foekens225	3
H3K27 bound	0.0425703	0.0841267	-0.066378	-1.59808	211	450	foekens225	3
PRC2 targets	0.0406389	0.0841267	-0.0875517	-1.60849	200	253	foekens225	3
Myc targets1	0.0130771	0.0566673	0.118115	1.80207	65	174	foekens225	3
Myc targets2	0.045299	0.0841267	-0.0580131	-1.60699	224	607	foekens225	3
ES exp1	0.000198926	0.00130548	0.279911	5.17621	0	259	foekens226	3
ES exp2	0.153651	0.198064	0.228066	1.31296	786	23	foekens226	3
Nanog targets	0.167592	0.198064	0.0464422	1.27936	844	603	foekens226	3
Oct4 targets	0.0997601	0.144098	0.091671	1.41559	498	179	foekens226	3
Sox2 targets	0.0908002	0.144098	0.0591063	1.42447	454	451	foekens226	3
NOS targets	0.237452	0.25724	0.0993108	1.18774	1177	105	foekens226	3
NOS TFs	0.57885	0.57885	-0.166667	-0.896477	2818	20	foekens226	3
Suz12 targets	0.00697211	0.0181275	0.0817627	1.93528	34	435	foekens226	3
Eed targets	0.000200844	0.00130548	0.116307	2.76325	0	440	foekens226	3
H3K27 bound	0.0117953	0.0255564	0.0777142	1.86928	58	450	foekens226	3
PRC2 targets	0.0204284	0.0379385	0.0963279	1.76427	102	253	foekens226	3
Myc targets1	0.00040032	0.00173472	0.168232	2.56137	1	174	foekens226	3
Myc targets2	0.00158636	0.00515566	0.0803682	2.22002	7	607	foekens226	3
ES exp1	0.000204332	0.00265631	0.215124	3.97335	0	259	foekens227	3
ES exp2	0.000605449	0.00393542	0.430411	2.46221	2	23	foekens227	3
Nanog targets	0.623669	0.675641	0.0312879	0.866334	3103	603	foekens227	3
Oct4 targets	0.843447	0.843447	0.0455407	0.703607	4169	179	foekens227	3
Sox2 targets	0.567734	0.675641	-0.0374309	-0.900124	2853	451	foekens227	3
NOS targets	0.603842	0.675641	-0.0737907	-0.877488	3017	105	foekens227	3
NOS TFs	0.211702	0.308084	-0.228458	-1.22339	1070	20	foekens227	3
Suz12 targets	0.01659	0.0539176	-0.0775026	-1.82883	82	435	foekens227	3
Eed targets	0.0774634	0.167837	0.0609659	1.45779	385	440	foekens227	3
H3K27 bound	0.0982983	0.182554	0.0582285	1.40519	490	450	foekens227	3
PRC2 targets	0.0331153	0.0860998	0.089415	1.63478	161	253	foekens227	3
Myc targets1	0.213289	0.308084	-0.0796582	-1.2188	1084	174	foekens227	3
Myc targets2	0.00160449	0.0069528	0.0750798	2.08536	7	607	foekens227	3
ES exp1	0.000795387	0.00172334	-0.122637	-2.26267	3	259	foekens228	3
ES exp2	0.286563	0.338665	-0.197885	-1.13833	1398	23	foekens228	3
Nanog targets	0.00521251	0.00968038	0.0740783	2.02834	25	603	foekens228	3
Oct4 targets	0.354183	0.383699	-0.0689116	-1.07159	1777	179	foekens228	3
Sox2 targets	0.0821696	0.133526	0.0615264	1.47395	405	451	foekens228	3
NOS targets	0.181909	0.236482	-0.10611	-1.26443	906	105	foekens228	3
NOS TFs	0.13223	0.190998	-0.250624	-1.34774	646	20	foekens228	3
Suz12 targets	0.000198216	0.000645097	-0.162399	-3.82824	0	435	foekens228	3
Eed targets	0.000197472	0.000645097	-0.143219	-3.3914	0	440	foekens228	3
H3K27 bound	0.000197394	0.000645097	-0.123911	-2.96848	0	450	foekens228	3
[truncated: 10,247 more rows]

## Sheet: 4_Trametinib signature genes
ensemble_id	symb	description
ENSG00000152454		zinc finger protein 256 [Source:NCBI gene;Acc:10172]
ENSG00000131845		zinc finger protein 304 [Source:NCBI gene;Acc:57343]
ENSG00000167972	ABCA3	ATP binding cassette subfamily A member 3 [Source:HGNC Symbol;Acc:HGNC:33]
ENSG00000100439	ABHD4	abhydrolase domain containing 4 [Source:HGNC Symbol;Acc:HGNC:20154]
ENSG00000176244	ACBD7	acyl-CoA binding domain containing 7 [Source:HGNC Symbol;Acc:HGNC:17715]
ENSG00000130377	ACSBG2	acyl-CoA synthetase bubblegum family member 2 [Source:HGNC Symbol;Acc:HGNC:24174]
ENSG00000142303	ADAMTS10	ADAM metallopeptidase with thrombospondin type 1 motif 10 [Source:HGNC Symbol;Acc:HGNC:13201]
ENSG00000162104	ADCY9	adenylate cyclase 9 [Source:HGNC Symbol;Acc:HGNC:240]
ENSG00000075340	ADD2	adducin 2 [Source:HGNC Symbol;Acc:HGNC:244]
ENSG00000121753	ADGRB2	adhesion G protein-coupled receptor B2 [Source:HGNC Symbol;Acc:HGNC:944]
ENSG00000072071	ADGRL1	adhesion G protein-coupled receptor L1 [Source:HGNC Symbol;Acc:HGNC:20973]
ENSG00000164199	ADGRV1	adhesion G protein-coupled receptor V1 [Source:HGNC Symbol;Acc:HGNC:17416]
ENSG00000128165	ADM2	adrenomedullin 2 [Source:HGNC Symbol;Acc:HGNC:28898]
ENSG00000172493	AFF1	AF4/FMR2 family member 1 [Source:HGNC Symbol;Acc:HGNC:7135]
ENSG00000026652	AGPAT4	1-acylglycerol-3-phosphate O-acyltransferase 4 [Source:HGNC Symbol;Acc:HGNC:20885]
ENSG00000168710	AHCYL1	adenosylhomocysteinase like 1 [Source:HGNC Symbol;Acc:HGNC:344]
ENSG00000117448	AKR1A1	aldo-keto reductase family 1 member A1 [Source:HGNC Symbol;Acc:HGNC:380]
ENSG00000119711	ALDH6A1	aldehyde dehydrogenase 6 family member A1 [Source:HGNC Symbol;Acc:HGNC:7179]
ENSG00000091542	ALKBH5	alkB homolog 5, RNA demethylase [Source:HGNC Symbol;Acc:HGNC:25996]
ENSG00000164236	ANKRD33B	ankyrin repeat domain 33B [Source:HGNC Symbol;Acc:HGNC:35240]
ENSG00000168096	ANKS3	ankyrin repeat and sterile alpha motif domain containing 3 [Source:HGNC Symbol;Acc:HGNC:29422]
ENSG00000161203	AP2M1	adaptor related protein complex 2 subunit mu 1 [Source:HGNC Symbol;Acc:HGNC:564]
ENSG00000112379	ARFGEF3	ARFGEF family member 3 [Source:HGNC Symbol;Acc:HGNC:21213]
ENSG00000004777	ARHGAP33	Rho GTPase activating protein 33 [Source:HGNC Symbol;Acc:HGNC:23085]
ENSG00000160007	ARHGAP35	Rho GTPase activating protein 35 [Source:HGNC Symbol;Acc:HGNC:4591]
ENSG00000110237	ARHGEF17	Rho guanine nucleotide exchange factor 17 [Source:HGNC Symbol;Acc:HGNC:21726]
ENSG00000189079	ARID2	AT-rich interaction domain 2 [Source:HGNC Symbol;Acc:HGNC:18037]
ENSG00000104442	ARMC1	armadillo repeat containing 1 [Source:HGNC Symbol;Acc:HGNC:17684]
ENSG00000203993	ARRDC1-AS1	ARRDC1 antisense RNA 1 [Source:HGNC Symbol;Acc:HGNC:23395]
ENSG00000088280	ASAP3	ArfGAP with SH3 domain, ankyrin repeat and PH domain 3 [Source:HGNC Symbol;Acc:HGNC:14987]
ENSG00000111875	ASF1A	anti-silencing function 1A histone chaperone [Source:HGNC Symbol;Acc:HGNC:20995]
ENSG00000156802	ATAD2	ATPase family AAA domain containing 2 [Source:HGNC Symbol;Acc:HGNC:30123]
ENSG00000260442	ATP2A1-AS1	ATP2A1 antisense RNA 1 [Source:HGNC Symbol;Acc:HGNC:51370]
ENSG00000067842	ATP2B3	ATPase plasma membrane Ca2+ transporting 3 [Source:HGNC Symbol;Acc:HGNC:816]
ENSG00000158321	AUTS2	activator of transcription and developmental regulator AUTS2 [Source:HGNC Symbol;Acc:HGNC:14262]
ENSG00000182272	B4GALNT4	beta-1,4-N-acetyl-galactosaminyltransferase 4 [Source:HGNC Symbol;Acc:HGNC:26315]
ENSG00000186318	BACE1	beta-secretase 1 [Source:HGNC Symbol;Acc:HGNC:933]
ENSG00000002330	BAD	BCL2 associated agonist of cell death [Source:HGNC Symbol;Acc:HGNC:936]
ENSG00000131668	BARX1	BARX homeobox 1 [Source:HGNC Symbol;Acc:HGNC:955]
ENSG00000176788	BASP1	brain abundant membrane attached signal protein 1 [Source:HGNC Symbol;Acc:HGNC:957]
ENSG00000215196	BASP1-AS1	BASP1 antisense RNA 1 [Source:HGNC Symbol;Acc:HGNC:26609]
ENSG00000162373	BEND5	BEN domain containing 5 [Source:HGNC Symbol;Acc:HGNC:25668]
ENSG00000133134	BEX2	brain expressed X-linked 2 [Source:HGNC Symbol;Acc:HGNC:30933]
ENSG00000102409	BEX4	brain expressed X-linked 4 [Source:HGNC Symbol;Acc:HGNC:25475]
ENSG00000078725	BRINP1	BMP/retinoic acid inducible neural specific 1 [Source:HGNC Symbol;Acc:HGNC:2687]
ENSG00000100916	BRMS1L	BRMS1 like transcriptional repressor [Source:HGNC Symbol;Acc:HGNC:20512]
ENSG00000204347	BTBD17	BTB domain containing 17 [Source:HGNC Symbol;Acc:HGNC:33758]
ENSG00000166246	C16orf71	chromosome 16 open reading frame 71 [Source:HGNC Symbol;Acc:HGNC:25081]
ENSG00000155330	C16orf87	chromosome 16 open reading frame 87 [Source:HGNC Symbol;Acc:HGNC:33754]
ENSG00000160392	C19orf47	chromosome 19 open reading frame 47 [Source:HGNC Symbol;Acc:HGNC:26723]
ENSG00000131094	C1QL1	complement C1q like 1 [Source:HGNC Symbol;Acc:HGNC:24182]
ENSG00000160298	C21orf58	chromosome 21 open reading frame 58 [Source:HGNC Symbol;Acc:HGNC:1300]
ENSG00000157617	C2CD2	C2 calcium dependent domain containing 2 [Source:HGNC Symbol;Acc:HGNC:1266]
ENSG00000134830	C5AR2	complement component 5a receptor 2 [Source:HGNC Symbol;Acc:HGNC:4527]
ENSG00000186493	C5orf38	chromosome 5 open reading frame 38 [Source:HGNC Symbol;Acc:HGNC:24226]
ENSG00000253250	C8orf88	chromosome 8 open reading frame 88 [Source:HGNC Symbol;Acc:HGNC:44672]
ENSG00000135045	C9orf40	chromosome 9 open reading frame 40 [Source:HGNC Symbol;Acc:HGNC:23433]
ENSG00000160014	CALM3	calmodulin 3 [Source:HGNC Symbol;Acc:HGNC:1449]
ENSG00000183049	CAMK1D	calcium/calmodulin dependent protein kinase ID [Source:HGNC Symbol;Acc:HGNC:19341]
ENSG00000004660	CAMKK1	calcium/calmodulin dependent protein kinase kinase 1 [Source:HGNC Symbol;Acc:HGNC:1469]
ENSG00000144712	CAND2	cullin associated and neddylation dissociated 2 (putative) [Source:HGNC Symbol;Acc:HGNC:30689]
ENSG00000112186	CAP2	cyclase associated actin cytoskeleton regulatory protein 2 [Source:HGNC Symbol;Acc:HGNC:20039]
ENSG00000160200	CBS	cystathionine beta-synthase [Source:HGNC Symbol;Acc:HGNC:1550]
ENSG00000173894	CBX2	chromobox 2 [Source:HGNC Symbol;Acc:HGNC:1552]
ENSG00000173581	CCDC106	coiled-coil domain containing 106 [Source:HGNC Symbol;Acc:HGNC:30181]
ENSG00000181982	CCDC149	coiled-coil domain containing 149 [Source:HGNC Symbol;Acc:HGNC:25405]
ENSG00000175820	CCDC168	coiled-coil domain containing 168 [Source:HGNC Symbol;Acc:HGNC:26851]
ENSG00000154479	CCDC173	coiled-coil domain containing 173 [Source:HGNC Symbol;Acc:HGNC:25064]
ENSG00000169515	CCDC8	coiled-coil domain containing 8 [Source:HGNC Symbol;Acc:HGNC:25367]
ENSG00000175305	CCNE2	cyclin E2 [Source:HGNC Symbol;Acc:HGNC:1590]
ENSG00000162063	CCNF	cyclin F [Source:HGNC Symbol;Acc:HGNC:1591]
ENSG00000118816	CCNI	cyclin I [Source:HGNC Symbol;Acc:HGNC:1595]
ENSG00000117281	CD160	CD160 molecule [Source:HGNC Symbol;Acc:HGNC:17013]
ENSG00000158402	CDC25C	cell division cycle 25C [Source:HGNC Symbol;Acc:HGNC:1727]
ENSG00000102225	CDK16	cyclin dependent kinase 16 [Source:HGNC Symbol;Acc:HGNC:8749]
ENSG00000156345	CDK20	cyclin dependent kinase 20 [Source:HGNC Symbol;Acc:HGNC:21420]
ENSG00000136861	CDK5RAP2	CDK5 regulatory subunit associated protein 2 [Source:HGNC Symbol;Acc:HGNC:18672]
ENSG00000123080	CDKN2C	cyclin dependent kinase inhibitor 2C [Source:HGNC Symbol;Acc:HGNC:1789]
ENSG00000166446	CDYL2	chromodomain Y like 2 [Source:HGNC Symbol;Acc:HGNC:23030]
ENSG00000224725	CEP57L1P1	centrosomal protein 57 like 1 pseudogene 1 [Source:HGNC Symbol;Acc:HGNC:23521]
ENSG00000213830	CFL1P5	cofilin 1 pseudogene 5 [Source:HGNC Symbol;Acc:HGNC:1877]
ENSG00000165410	CFL2	cofilin 2 [Source:HGNC Symbol;Acc:HGNC:1875]
ENSG00000114737	CISH	cytokine inducible SH2 containing protein [Source:HGNC Symbol;Acc:HGNC:1984]
ENSG00000164442	CITED2	Cbp/p300 interacting transactivator with Glu/Asp rich carboxy-terminal domain 2 [Source:HGNC Symbol;Acc:HGNC:1987]
ENSG00000196748	CLPSL2	colipase like 2 [Source:HGNC Symbol;Acc:HGNC:21250]
ENSG00000070371	CLTCL1	clathrin heavy chain like 1 [Source:HGNC Symbol;Acc:HGNC:2093]
ENSG00000213149	CNN2P9	calponin 2 pseudogene 9 [Source:HGNC Symbol;Acc:HGNC:39534]
ENSG00000117519	CNN3	calponin 3 [Source:HGNC Symbol;Acc:HGNC:2157]
ENSG00000044459	CNTLN	centlein [Source:HGNC Symbol;Acc:HGNC:23432]
ENSG00000206561	COLQ	collagen like tail subunit of asymmetric acetylcholinesterase [Source:HGNC Symbol;Acc:HGNC:2226]
ENSG00000109472	CPE	carboxypeptidase E [Source:HGNC Symbol;Acc:HGNC:2303]
ENSG00000197603	CPLANE1	ciliogenesis and planar polarity effector 1 [Source:HGNC Symbol;Acc:HGNC:25801]
ENSG00000182809	CRIP2	cysteine rich protein 2 [Source:HGNC Symbol;Acc:HGNC:2361]
ENSG00000245694	CRNDE	colorectal neoplasia differentially expressed [Source:HGNC Symbol;Acc:HGNC:37078]
ENSG00000139631	CSAD	cysteine sulfinic acid decarboxylase [Source:HGNC Symbol;Acc:HGNC:18966]
ENSG00000134030	CTIF	cap binding complex dependent translation initiation factor [Source:HGNC Symbol;Acc:HGNC:23925]
ENSG00000169862	CTNND2	catenin delta 2 [Source:HGNC Symbol;Acc:HGNC:2516]
ENSG00000178531	CTXN1	cortexin 1 [Source:HGNC Symbol;Acc:HGNC:31108]
ENSG00000237118	CYP2F2P	cytochrome P450 family 2 subfamily F member 2, pseudogene [Source:HGNC Symbol;Acc:HGNC:18851]
ENSG00000036530	CYP46A1	cytochrome P450 family 46 subfamily A member 1 [Source:HGNC Symbol;Acc:HGNC:2641]
ENSG00000179284	DAND5	DAN domain BMP antagonist family member 5 [Source:HGNC Symbol;Acc:HGNC:26780]
ENSG00000113758	DBN1	drebrin 1 [Source:HGNC Symbol;Acc:HGNC:2695]
ENSG00000105516	DBP	D-box binding PAR bZIP transcription factor [Source:HGNC Symbol;Acc:HGNC:2697]
ENSG00000172992	DCAKD	dephospho-CoA kinase domain containing [Source:HGNC Symbol;Acc:HGNC:26238]
ENSG00000118655	DCLRE1B	DNA cross-link repair 1B [Source:HGNC Symbol;Acc:HGNC:17641]
ENSG00000237470	DCLRE1CP1	DNA cross-link repair 1C pseudogene 1 [Source:HGNC Symbol;Acc:HGNC:44877]
ENSG00000085788	DDHD2	DDHD domain containing 2 [Source:HGNC Symbol;Acc:HGNC:29106]
ENSG00000116133	DHCR24	24-dehydrocholesterol reductase [Source:HGNC Symbol;Acc:HGNC:2859]
ENSG00000117682	DHDDS	dehydrodolichyl diphosphate synthase subunit [Source:HGNC Symbol;Acc:HGNC:20603]
ENSG00000165023	DIRAS2	DIRAS family GTPase 2 [Source:HGNC Symbol;Acc:HGNC:19323]
ENSG00000231651	DLG3-AS1	DLG3 antisense RNA 1 [Source:HGNC Symbol;Acc:HGNC:40182]
ENSG00000116544	DLGAP3	DLG associated protein 3 [Source:HGNC Symbol;Acc:HGNC:30368]
ENSG00000088305	DNMT3B	DNA methyltransferase 3 beta [Source:HGNC Symbol;Acc:HGNC:2979]
ENSG00000142197	DOP1B	DOP1 leucine zipper like protein B [Source:HGNC Symbol;Acc:HGNC:1291]
ENSG00000011332	DPF1	double PHD fingers 1 [Source:HGNC Symbol;Acc:HGNC:20225]
ENSG00000205683	DPF3	double PHD fingers 3 [Source:HGNC Symbol;Acc:HGNC:17427]
ENSG00000157851	DPYSL5	dihydropyrimidinase like 5 [Source:HGNC Symbol;Acc:HGNC:20637]
ENSG00000177103	DSCAML1	DS cell adhesion molecule like 1 [Source:HGNC Symbol;Acc:HGNC:14656]
ENSG00000178498	DTX3	deltex E3 ubiquitin ligase 3 [Source:HGNC Symbol;Acc:HGNC:24457]
ENSG00000007968	E2F2	E2F transcription factor 2 [Source:HGNC Symbol;Acc:HGNC:3114]
ENSG00000167969	ECI1	enoyl-CoA delta isomerase 1 [Source:HGNC Symbol;Acc:HGNC:2703]
ENSG00000136813	ECPAS	Ecm29 proteasome adaptor and scaffold [Source:HGNC Symbol;Acc:HGNC:29020]
ENSG00000115468	EFHD1	EF-hand domain family member D1 [Source:HGNC Symbol;Acc:HGNC:29556]
ENSG00000100842	EFS	embryonal Fyn-associated substrate [Source:HGNC Symbol;Acc:HGNC:16898]
ENSG00000109381	ELF2	E74 like ETS transcription factor 2 [Source:HGNC Symbol;Acc:HGNC:3317]
ENSG00000012660	ELOVL5	ELOVL fatty acid elongase 5 [Source:HGNC Symbol;Acc:HGNC:21308]
ENSG00000183798	EMILIN3	elastin microfibril interfacer 3 [Source:HGNC Symbol;Acc:HGNC:16123]
ENSG00000066629	EML1	EMAP like 1 [Source:HGNC Symbol;Acc:HGNC:3330]
ENSG00000168913	ENHO	energy homeostasis associated [Source:HGNC Symbol;Acc:HGNC:24838]
ENSG00000159023	EPB41	erythrocyte membrane protein band 4.1 [Source:HGNC Symbol;Acc:HGNC:3377]
ENSG00000132591	ERAL1	Era like 12S mitochondrial rRNA chaperone 1 [Source:HGNC Symbol;Acc:HGNC:3424]
ENSG00000104884	ERCC2	ERCC excision repair 2, TFIIH core complex helicase subunit [Source:HGNC Symbol;Acc:HGNC:3434]
ENSG00000171503	ETFDH	electron transfer flavoprotein dehydrogenase [Source:HGNC Symbol;Acc:HGNC:3483]
ENSG00000196405	EVL	Enah/Vasp-like [Source:HGNC Symbol;Acc:HGNC:20234]
ENSG00000149485	FADS1	fatty acid desaturase 1 [Source:HGNC Symbol;Acc:HGNC:3574]
ENSG00000134824	FADS2	fatty acid desaturase 2 [Source:HGNC Symbol;Acc:HGNC:3575]
ENSG00000184083	FAM120C	family with sequence similarity 120C [Source:HGNC Symbol;Acc:HGNC:16949]
ENSG00000170264	FAM161A	FAM161 centrosomal protein A [Source:HGNC Symbol;Acc:HGNC:25808]
ENSG00000161682	FAM171A2	family with sequence similarity 171 member A2 [Source:HGNC Symbol;Acc:HGNC:30480]
ENSG00000151327	FAM177A1	family with sequence similarity 177 member A1 [Source:HGNC Symbol;Acc:HGNC:19829]
ENSG00000111879	FAM184A	family with sequence similarity 184 member A [Source:HGNC Symbol;Acc:HGNC:20991]
ENSG00000171224	FAM241B	family with sequence similarity 241 member B [Source:HGNC Symbol;Acc:HGNC:23519]
ENSG00000215374	FAM66B	family with sequence similarity 66 member B [Source:HGNC Symbol;Acc:HGNC:28890]
ENSG00000158169	FANCC	FA complementation group C [Source:HGNC Symbol;Acc:HGNC:3584]
ENSG00000142449	FBN3	fibrillin 3 [Source:HGNC Symbol;Acc:HGNC:18794]
ENSG00000153832	FBXO36	F-box protein 36 [Source:HGNC Symbol;Acc:HGNC:27020]
ENSG00000066926	FECH	ferrochelatase [Source:HGNC Symbol;Acc:HGNC:3647]
ENSG00000077782	FGFR1	fibroblast growth factor receptor 1 [Source:HGNC Symbol;Acc:HGNC:3688]
ENSG00000162076	FLYWCH2	FLYWCH family member 2 [Source:HGNC Symbol;Acc:HGNC:25178]
ENSG00000129514	FOXA1	forkhead box A1 [Source:HGNC Symbol;Acc:HGNC:5021]
ENSG00000053254	FOXN3	forkhead box N3 [Source:HGNC Symbol;Acc:HGNC:1928]
ENSG00000147234	FRMPD3	FERM and PDZ domain containing 3 [Source:HGNC Symbol;Acc:HGNC:29382]
ENSG00000180340	FZD2	frizzled class receptor 2 [Source:HGNC Symbol;Acc:HGNC:4040]
ENSG00000100626	GALNT16	polypeptide N-acetylgalactosaminyltransferase 16 [Source:HGNC Symbol;Acc:HGNC:23233]
ENSG00000157833	GAREM2	GRB2 associated regulator of MAPK1 subtype 2 [Source:HGNC Symbol;Acc:HGNC:27172]
ENSG00000092208	GEMIN2	gem nuclear organelle associated protein 2 [Source:HGNC Symbol;Acc:HGNC:10884]
ENSG00000174332	GLIS1	GLIS family zinc finger 1 [Source:HGNC Symbol;Acc:HGNC:29525]
ENSG00000088256	GNA11	G protein subunit alpha 11 [Source:HGNC Symbol;Acc:HGNC:4379]
ENSG00000214077	GNAQP1	G protein subunit alpha q pseudogene 1 [Source:HGNC Symbol;Acc:HGNC:4391]
ENSG00000124713	GNMT	glycine N-methyltransferase [Source:HGNC Symbol;Acc:HGNC:4415]
ENSG00000261794	GOLGA8H	golgin A8 family member H [Source:HGNC Symbol;Acc:HGNC:37443]
ENSG00000261247	GOLGA8T	golgin A8 family member T [Source:HGNC Symbol;Acc:HGNC:44410]
ENSG00000250510	GPR162	G protein-coupled receptor 162 [Source:HGNC Symbol;Acc:HGNC:16693]
ENSG00000158301	GPRASP2	G protein-coupled receptor associated sorting protein 2 [Source:HGNC Symbol;Acc:HGNC:25169]
ENSG00000125388	GRK4	G protein-coupled receptor kinase 4 [Source:HGNC Symbol;Acc:HGNC:4543]
ENSG00000131149	GSE1	Gse1 coiled-coil protein [Source:HGNC Symbol;Acc:HGNC:28979]
ENSG00000170899	GSTA4	glutathione S-transferase alpha 4 [Source:HGNC Symbol;Acc:HGNC:4629]
ENSG00000239650	GUSBP4	GUSB pseudogene 4 [Source:HGNC Symbol;Acc:HGNC:18220]
ENSG00000168298	H1-4	H1.4 linker histone, cluster member [Source:HGNC Symbol;Acc:HGNC:4718]
ENSG00000270433	H3P37	H3 histone pseudogene 37 [Source:HGNC Symbol;Acc:HGNC:19823]
ENSG00000131351	HAUS8	HAUS augmin like complex subunit 8 [Source:HGNC Symbol;Acc:HGNC:30532]
ENSG00000173064	HECTD4	HECT domain E3 ubiquitin protein ligase 4 [Source:HGNC Symbol;Acc:HGNC:26611]
ENSG00000100292	HMOX1	heme oxygenase 1 [Source:HGNC Symbol;Acc:HGNC:5013]
ENSG00000228653	HNRNPCP7	heterogeneous nuclear ribonucleoprotein C pseudogene 7 [Source:HGNC Symbol;Acc:HGNC:48818]
ENSG00000125944	HNRNPR	heterogeneous nuclear ribonucleoprotein R [Source:HGNC Symbol;Acc:HGNC:5047]
ENSG00000103942	HOMER2	homer scaffold protein 2 [Source:HGNC Symbol;Acc:HGNC:17513]
ENSG00000228630	HOTAIR	HOX transcript antisense RNA [Source:HGNC Symbol;Acc:HGNC:33510]
ENSG00000180818	HOXC10	homeobox C10 [Source:HGNC Symbol;Acc:HGNC:5122]
ENSG00000123388	HOXC11	homeobox C11 [Source:HGNC Symbol;Acc:HGNC:5123]
ENSG00000123364	HOXC13	homeobox C13 [Source:HGNC Symbol;Acc:HGNC:5125]
ENSG00000198353	HOXC4	homeobox C4 [Source:HGNC Symbol;Acc:HGNC:5126]
ENSG00000197757	HOXC6	homeobox C6 [Source:HGNC Symbol;Acc:HGNC:5128]
ENSG00000128710	HOXD10	homeobox D10 [Source:HGNC Symbol;Acc:HGNC:5133]
ENSG00000172201	ID4	inhibitor of DNA binding 4, HLH protein [Source:HGNC Symbol;Acc:HGNC:5363]
ENSG00000182054	IDH2	isocitrate dehydrogenase (NADP(+)) 2 [Source:HGNC Symbol;Acc:HGNC:5383]
ENSG00000115461	IGFBP5	insulin like growth factor binding protein 5 [Source:HGNC Symbol;Acc:HGNC:5474]
ENSG00000244040	IL12A-AS1	IL12A antisense RNA 1 [Source:HGNC Symbol;Acc:HGNC:49094]
ENSG00000254294	IMPDH1P6	inosine monophosphate dehydrogenase 1 pseudogene 6 [Source:HGNC Symbol;Acc:HGNC:33961]
ENSG00000185133	INPP5J	inositol polyphosphate-5-phosphatase J [Source:HGNC Symbol;Acc:HGNC:8956]
ENSG00000177508	IRX3	iroquois homeobox 3 [Source:HGNC Symbol;Acc:HGNC:14360]
ENSG00000176842	IRX5	iroquois homeobox 5 [Source:HGNC Symbol;Acc:HGNC:14361]
ENSG00000077684	JADE1	jade family PHD finger 1 [Source:HGNC Symbol;Acc:HGNC:30027]
ENSG00000140044	JDP2	Jun dimerization protein 2 [Source:HGNC Symbol;Acc:HGNC:17546]
ENSG00000206053	JPT2	Jupiter microtubule associated homolog 2 [Source:HGNC Symbol;Acc:HGNC:14137]
ENSG00000114982	KANSL3	KAT8 regulatory NSL complex subunit 3 [Source:HGNC Symbol;Acc:HGNC:25473]
ENSG00000158445	KCNB1	potassium voltage-gated channel subfamily B member 1 [Source:HGNC Symbol;Acc:HGNC:6231]
ENSG00000184261	KCNK12	potassium two pore domain channel subfamily K member 12 [Source:HGNC Symbol;Acc:HGNC:6274]
ENSG00000171303	KCNK3	potassium two pore domain channel subfamily K member 3 [Source:HGNC Symbol;Acc:HGNC:6278]
ENSG00000168676	KCTD19	potassium channel tetramerization domain containing 19 [Source:HGNC Symbol;Acc:HGNC:24753]
ENSG00000007202	KIAA0100	KIAA0100 [Source:HGNC Symbol;Acc:HGNC:28960]
ENSG00000130294	KIF1A	kinesin family member 1A [Source:HGNC Symbol;Acc:HGNC:888]
ENSG00000166813	KIF7	kinesin family member 7 [Source:HGNC Symbol;Acc:HGNC:30497]
ENSG00000198954	KIFBP	kinesin family binding protein [Source:HGNC Symbol;Acc:HGNC:23419]
ENSG00000149571	KIRREL3	kirre like nephrin family adhesion molecule 3 [Source:HGNC Symbol;Acc:HGNC:23204]
ENSG00000162755	KLHDC9	kelch domain containing 9 [Source:HGNC Symbol;Acc:HGNC:28489]
ENSG00000167487	KLHL26	kelch like family member 26 [Source:HGNC Symbol;Acc:HGNC:25623]
ENSG00000117009	KMO	kynurenine 3-monooxygenase [Source:HGNC Symbol;Acc:HGNC:6381]
ENSG00000133247	KMT5C	lysine methyltransferase 5C [Source:HGNC Symbol;Acc:HGNC:28405]
ENSG00000108424	KPNB1	karyopherin subunit beta 1 [Source:HGNC Symbol;Acc:HGNC:6400]
ENSG00000133619	KRBA1	KRAB-A domain containing 1 [Source:HGNC Symbol;Acc:HGNC:22228]
ENSG00000182195	LDOC1	LDOC1 regulator of NFKB signaling [Source:HGNC Symbol;Acc:HGNC:6548]
ENSG00000223776	LGALS8-AS1	LGALS8 antisense RNA 1 [Source:HGNC Symbol;Acc:HGNC:40340]
ENSG00000113594	LIFR	LIF receptor subunit alpha [Source:HGNC Symbol;Acc:HGNC:6597]
ENSG00000267796	LIN37	lin-37 DREAM MuvB core complex component [Source:HGNC Symbol;Acc:HGNC:33234]
ENSG00000233806	LINC01237	long intergenic non-protein coding RNA 1237 [Source:HGNC Symbol;Acc:HGNC:49793]
ENSG00000213888	LINC01521	long intergenic non-protein coding RNA 1521 [Source:HGNC Symbol;Acc:HGNC:26029]
ENSG00000267201	LINC01775	long intergenic non-protein coding RNA 1775 [Source:HGNC Symbol;Acc:HGNC:52565]
ENSG00000223764	LINC02593	long intergenic non-protein coding RNA 2593 [Source:HGNC Symbol;Acc:HGNC:53933]
ENSG00000129038	LOXL1	lysyl oxidase like 1 [Source:HGNC Symbol;Acc:HGNC:6665]
ENSG00000261801	LOXL1-AS1	LOXL1 antisense RNA 1 [Source:HGNC Symbol;Acc:HGNC:44169]
ENSG00000153395	LPCAT1	lysophosphatidylcholine acyltransferase 1 [Source:HGNC Symbol;Acc:HGNC:25718]
ENSG00000144749	LRIG1	leucine rich repeats and immunoglobulin like domains 1 [Source:HGNC Symbol;Acc:HGNC:17360]
ENSG00000178026	LRRC75B	leucine rich repeat containing 75B [Source:HGNC Symbol;Acc:HGNC:33155]
ENSG00000116670	MAD2L2	mitotic arrest deficient 2 like 2 [Source:HGNC Symbol;Acc:HGNC:6764]
ENSG00000265688	MAFG-DT	MAFG divergent transcript [Source:HGNC Symbol;Acc:HGNC:43649]
ENSG00000154545	MAGED4	MAGE family member D4 [Source:HGNC Symbol;Acc:HGNC:23793]
ENSG00000187243	MAGED4B	MAGE family member D4B [Source:HGNC Symbol;Acc:HGNC:22880]
ENSG00000198934	MAGEE1	MAGE family member E1 [Source:HGNC Symbol;Acc:HGNC:24934]
ENSG00000081026	MAGI3	membrane associated guanylate kinase, WW and PDZ domain containing 3 [Source:HGNC Symbol;Acc:HGNC:29647]
ENSG00000166484	MAPK7	mitogen-activated protein kinase 7 [Source:HGNC Symbol;Acc:HGNC:6880]
ENSG00000050748	MAPK9	mitogen-activated protein kinase 9 [Source:HGNC Symbol;Acc:HGNC:6886]
ENSG00000186868	MAPT	microtubule associated protein tau [Source:HGNC Symbol;Acc:HGNC:6893]
ENSG00000264589	MAPT-AS1	MAPT antisense RNA 1 [Source:HGNC Symbol;Acc:HGNC:43738]
ENSG00000007047	MARK4	microtubule affinity regulating kinase 4 [Source:HGNC Symbol;Acc:HGNC:13538]
ENSG00000105613	MAST1	microtubule associated serine/threonine kinase 1 [Source:HGNC Symbol;Acc:HGNC:19034]
ENSG00000071655	MBD3	methyl-CpG binding domain protein 3 [Source:HGNC Symbol;Acc:HGNC:6918]
ENSG00000144893	MED12L	mediator complex subunit 12L [Source:HGNC Symbol;Acc:HGNC:16050]
ENSG00000175221	MED16	mediator complex subunit 16 [Source:HGNC Symbol;Acc:HGNC:17556]
ENSG00000063322	MED29	mediator complex subunit 29 [Source:HGNC Symbol;Acc:HGNC:23074]
ENSG00000154305	MIA3	MIA SH3 domain ER export factor 3 [Source:HGNC Symbol;Acc:HGNC:24008]
ENSG00000107186	MPDZ	multiple PDZ domain crumbs cell polarity complex component [Source:HGNC Symbol;Acc:HGNC:7208]
ENSG00000108852	MPP2	membrane palmitoylated protein 2 [Source:HGNC Symbol;Acc:HGNC:7220]
ENSG00000196588	MRTFA	myocardin related transcription factor A [Source:HGNC Symbol;Acc:HGNC:14334]
ENSG00000132613	MTSS2	MTSS I-BAR domain containing 2 [Source:HGNC Symbol;Acc:HGNC:25094]
ENSG00000213347	MXD3	MAX dimerization protein 3 [Source:HGNC Symbol;Acc:HGNC:14008]
ENSG00000104177	MYEF2	myelin expression factor 2 [Source:HGNC Symbol;Acc:HGNC:17940]
ENSG00000186310	NAP1L3	nucleosome assembly protein 1 like 3 [Source:HGNC Symbol;Acc:HGNC:7639]
ENSG00000162825	NBPF20	NBPF member 20 [Source:HGNC Symbol;Acc:HGNC:32000]
ENSG00000101079	NDRG3	NDRG family member 3 [Source:HGNC Symbol;Acc:HGNC:14462]
ENSG00000184613	NELL2	neural EGFL like 2 [Source:HGNC Symbol;Acc:HGNC:7751]
ENSG00000050030	NEXMIF	neurite extension and migration factor [Source:HGNC Symbol;Acc:HGNC:29433]
ENSG00000235927	NEXN-AS1	NEXN antisense RNA 1 [Source:HGNC Symbol;Acc:HGNC:31983]
ENSG00000162599	NFIA	nuclear factor I A [Source:HGNC Symbol;Acc:HGNC:7784]
ENSG00000147862	NFIB	nuclear factor I B [Source:HGNC Symbol;Acc:HGNC:7785]
ENSG00000101004	NINL	ninein like [Source:HGNC Symbol;Acc:HGNC:29163]
ENSG00000125820	NKX2-2	NK2 homeobox 2 [Source:HGNC Symbol;Acc:HGNC:7835]
ENSG00000258197	NKX2-2-AS1	NKX2-2 antisense RNA 1 [Source:HGNC Symbol;Acc:HGNC:37154]
ENSG00000163623	NKX6-1	NK6 homeobox 1 [Source:HGNC Symbol;Acc:HGNC:7839]
ENSG00000107281	NPDC1	neural proliferation, differentiation and control 1 [Source:HGNC Symbol;Acc:HGNC:7899]
ENSG00000113580	NR3C1	nuclear receptor subfamily 3 group C member 1 [Source:HGNC Symbol;Acc:HGNC:7978]
ENSG00000125841	NRSN2	neurensin 2 [Source:HGNC Symbol;Acc:HGNC:16229]
ENSG00000147548	NSD3	nuclear receptor binding SET domain protein 3 [Source:HGNC Symbol;Acc:HGNC:12767]
ENSG00000258524	NT5CP1	5',3'-nucleotidase, cytosolic pseudogene 1 [Source:HGNC Symbol;Acc:HGNC:20046]
ENSG00000205309	NT5M	5',3'-nucleotidase, mitochondrial [Source:HGNC Symbol;Acc:HGNC:15769]
ENSG00000162068	NTN3	netrin 3 [Source:HGNC Symbol;Acc:HGNC:8030]
ENSG00000196368	NUDT11	nudix hydrolase 11 [Source:HGNC Symbol;Acc:HGNC:18011]
ENSG00000168101	NUDT16L1	nudix hydrolase 16 like 1 [Source:HGNC Symbol;Acc:HGNC:28154]
ENSG00000105245	NUMBL	NUMB like endocytic adaptor protein [Source:HGNC Symbol;Acc:HGNC:8061]
ENSG00000132182	NUP210	nucleoporin 210 [Source:HGNC Symbol;Acc:HGNC:30052]
ENSG00000228570	NUTM2E	NUT family member 2E [Source:HGNC Symbol;Acc:HGNC:23448]
ENSG00000144815	NXPE3	neurexophilin and PC-esterase domain family member 3 [Source:HGNC Symbol;Acc:HGNC:28238]
ENSG00000136811	ODF2	outer dense fiber of sperm tails 2 [Source:HGNC Symbol;Acc:HGNC:8114]
ENSG00000225951	ODF2-AS1	ODF2 antisense RNA 1 [Source:HGNC Symbol;Acc:HGNC:49461]
ENSG00000197444	OGDHL	oxoglutarate dehydrogenase like [Source:HGNC Symbol;Acc:HGNC:25590]
ENSG00000116885	OSCP1	organic solute carrier partner 1 [Source:HGNC Symbol;Acc:HGNC:29971]
ENSG00000110811	P3H3	prolyl 3-hydroxylase 3 [Source:HGNC Symbol;Acc:HGNC:19318]
ENSG00000124507	PACSIN1	protein kinase C and casein kinase substrate in neurons 1 [Source:HGNC Symbol;Acc:HGNC:8570]
ENSG00000006712	PAF1	PAF1 homolog, Paf1/RNA polymerase II complex component [Source:HGNC Symbol;Acc:HGNC:25459]
ENSG00000129116	PALLD	palladin, cytoskeletal associated protein [Source:HGNC Symbol;Acc:HGNC:17068]
ENSG00000198682	PAPSS2	3'-phosphoadenosine 5'-phosphosulfate synthase 2 [Source:HGNC Symbol;Acc:HGNC:8604]
ENSG00000177425	PAWR	pro-apoptotic WT1 regulator [Source:HGNC Symbol;Acc:HGNC:8614]
ENSG00000185630	PBX1	PBX homeobox 1 [Source:HGNC Symbol;Acc:HGNC:8632]
ENSG00000205268	PDE7A	phosphodiesterase 7A [Source:HGNC Symbol;Acc:HGNC:8791]
ENSG00000242265	PEG10	paternally expressed 10 [Source:HGNC Symbol;Acc:HGNC:14005]
ENSG00000137338	PGBD1	piggyBac transposable element derived 1 [Source:HGNC Symbol;Acc:HGNC:19398]
ENSG00000142657	PGD	phosphogluconate dehydrogenase [Source:HGNC Symbol;Acc:HGNC:8891]
ENSG00000164040	PGRMC2	progesterone receptor membrane component 2 [Source:HGNC Symbol;Acc:HGNC:16089]
ENSG00000131788	PIAS3	protein inhibitor of activated STAT 3 [Source:HGNC Symbol;Acc:HGNC:16861]
ENSG00000117461	PIK3R3	phosphoinositide-3-kinase regulatory subunit 3 [Source:HGNC Symbol;Acc:HGNC:8981]
ENSG00000101333	PLCB4	phospholipase C beta 4 [Source:HGNC Symbol;Acc:HGNC:9059]
ENSG00000153404	PLEKHG4B	pleckstrin homology and RhoGEF domain containing G4B [Source:HGNC Symbol;Acc:HGNC:29399]
ENSG00000068137	PLEKHH3	pleckstrin homology, MyTH4 and FERM domain containing H3 [Source:HGNC Symbol;Acc:HGNC:26105]
ENSG00000182013	PNMA8A	PNMA family member 8A [Source:HGNC Symbol;Acc:HGNC:25578]
ENSG00000101868	POLA1	DNA polymerase alpha 1, catalytic subunit [Source:HGNC Symbol;Acc:HGNC:9173]
ENSG00000105568	PPP2R1A	protein phosphatase 2 scaffold subunit Aalpha [Source:HGNC Symbol;Acc:HGNC:9302]
ENSG00000230510	PPP5D1	PPP5 tetratricopeptide repeat domain containing 1 [Source:HGNC Symbol;Acc:HGNC:44209]
ENSG00000061455	PRDM6	PR/SET domain 6 [Source:HGNC Symbol;Acc:HGNC:9350]
ENSG00000117450	PRDX1	peroxiredoxin 1 [Source:HGNC Symbol;Acc:HGNC:9352]
ENSG00000141391	PRELID3A	PRELI domain containing 3A [Source:HGNC Symbol;Acc:HGNC:24639]
ENSG00000162409	PRKAA2	protein kinase AMP-activated catalytic subunit alpha 2 [Source:HGNC Symbol;Acc:HGNC:9377]
ENSG00000072062	PRKACA	protein kinase cAMP-activated catalytic subunit alpha [Source:HGNC Symbol;Acc:HGNC:9380]
ENSG00000147224	PRPS1	phosphoribosyl pyrophosphate synthetase 1 [Source:HGNC Symbol;Acc:HGNC:9462]
ENSG00000182257	PRR34	PRR34 long non-coding RNA [Source:HGNC Symbol;Acc:HGNC:25606]
ENSG00000163704	PRRT3	proline rich transmembrane protein 3 [Source:HGNC Symbol;Acc:HGNC:26591]
ENSG00000164985	PSIP1	PC4 and SFRS1 interacting protein 1 [Source:HGNC Symbol;Acc:HGNC:9527]
ENSG00000117569	PTBP2	polypyrimidine tract binding protein 2 [Source:HGNC Symbol;Acc:HGNC:17662]
ENSG00000110786	PTPN5	protein tyrosine phosphatase non-receptor type 5 [Source:HGNC Symbol;Acc:HGNC:9657]
ENSG00000130508	PXDN	peroxidasin [Source:HGNC Symbol;Acc:HGNC:14966]
ENSG00000176894	PXMP2	peroxisomal membrane protein 2 [Source:HGNC Symbol;Acc:HGNC:9716]
ENSG00000171016	PYGO1	pygopus family PHD finger 1 [Source:HGNC Symbol;Acc:HGNC:30256]
ENSG00000090565	RAB11FIP3	RAB11 family interacting protein 3 [Source:HGNC Symbol;Acc:HGNC:17224]
ENSG00000099246	RAB18	RAB18, member RAS oncogene family [Source:HGNC Symbol;Acc:HGNC:14244]
ENSG00000172007	RAB33B	RAB33B, member RAS oncogene family [Source:HGNC Symbol;Acc:HGNC:16075]
ENSG00000169750	RAC3	Rac family small GTPase 3 [Source:HGNC Symbol;Acc:HGNC:9803]
ENSG00000253327	RAD21-AS1	RAD21 antisense RNA 1 [Source:HGNC Symbol;Acc:HGNC:32158]
ENSG00000132155	RAF1	Raf-1 proto-oncogene, serine/threonine kinase [Source:HGNC Symbol;Acc:HGNC:9829]
ENSG00000197291	RAMP2-AS1	RAMP2 antisense RNA 1 [Source:HGNC Symbol;Acc:HGNC:44358]
ENSG00000068028	RASSF1	Ras association domain family member 1 [Source:HGNC Symbol;Acc:HGNC:9882]
ENSG00000112183	RBM24	RNA binding motif protein 24 [Source:HGNC Symbol;Acc:HGNC:21539]
ENSG00000131381	RBSN	rabenosyn, RAB effector [Source:HGNC Symbol;Acc:HGNC:20759]
ENSG00000068615	REEP1	receptor accessory protein 1 [Source:HGNC Symbol;Acc:HGNC:25786]
ENSG00000134533	RERG	RAS like estrogen regulated growth inhibitor [Source:HGNC Symbol;Acc:HGNC:15980]
ENSG00000163918	RFC4	replication factor C subunit 4 [Source:HGNC Symbol;Acc:HGNC:9972]
ENSG00000141314	RHBDL3	rhomboid like 3 [Source:HGNC Symbol;Acc:HGNC:16502]
ENSG00000173456	RNF26	ring finger protein 26 [Source:HGNC Symbol;Acc:HGNC:14646]
ENSG00000231381	RNF2P1	ring finger protein 2 pseudogene 1 [Source:HGNC Symbol;Acc:HGNC:33987]
ENSG00000169071	ROR2	receptor tyrosine kinase like orphan receptor 2 [Source:HGNC Symbol;Acc:HGNC:10257]
ENSG00000232439	RPL18AP7	ribosomal protein L18a pseudogene 7 [Source:HGNC Symbol;Acc:HGNC:35607]
ENSG00000244295	RPS20P21	ribosomal protein S20 pseudogene 21 [Source:HGNC Symbol;Acc:HGNC:35993]
ENSG00000239218	RPS20P22	ribosomal protein S20 pseudogene 22 [Source:HGNC Symbol;Acc:HGNC:36379]
ENSG00000167325	RRM1	ribonucleotide reductase catalytic subunit M1 [Source:HGNC Symbol;Acc:HGNC:10451]
ENSG00000155026	RSPH10B	radial spoke head 10 homolog B [Source:HGNC Symbol;Acc:HGNC:27362]
ENSG00000188636	RTL6	retrotransposon Gag like 6 [Source:HGNC Symbol;Acc:HGNC:13343]
ENSG00000013392	RWDD2A	RWD domain containing 2A [Source:HGNC Symbol;Acc:HGNC:21385]
ENSG00000165821	SALL2	spalt like transcription factor 2 [Source:HGNC Symbol;Acc:HGNC:10526]
ENSG00000187634	SAMD11	sterile alpha motif domain containing 11 [Source:HGNC Symbol;Acc:HGNC:28706]
ENSG00000164105	SAP30	Sin3A associated protein 30 [Source:HGNC Symbol;Acc:HGNC:10532]
ENSG00000161929	SCIMP	SLP adaptor and CSK interacting membrane protein [Source:HGNC Symbol;Acc:HGNC:33504]
ENSG00000010803	SCMH1	Scm polycomb group protein homolog 1 [Source:HGNC Symbol;Acc:HGNC:19003]
ENSG00000102098	SCML2	Scm polycomb group protein like 2 [Source:HGNC Symbol;Acc:HGNC:10581]
ENSG00000196876	SCN8A	sodium voltage-gated channel alpha subunit 8 [Source:HGNC Symbol;Acc:HGNC:10596]
ENSG00000065665	SEC61A2	SEC61 translocon alpha 2 subunit [Source:HGNC Symbol;Acc:HGNC:17702]
ENSG00000086475	SEPHS1	selenophosphate synthetase 1 [Source:HGNC Symbol;Acc:HGNC:19685]
ENSG00000180096	SEPTIN1	septin 1 [Source:HGNC Symbol;Acc:HGNC:2879]
ENSG00000100167	SEPTIN3	septin 3 [Source:HGNC Symbol;Acc:HGNC:10750]
ENSG00000152217	SETBP1	SET binding protein 1 [Source:HGNC Symbol;Acc:HGNC:15573]
ENSG00000189410	SH2D5	SH2 domain containing 5 [Source:HGNC Symbol;Acc:HGNC:28819]
ENSG00000175137	SH3BP5L	SH3 binding domain protein 5 like [Source:HGNC Symbol;Acc:HGNC:29360]
ENSG00000105738	SIPA1L3	signal induced proliferation associated 1 like 3 [Source:HGNC Symbol;Acc:HGNC:23801]
ENSG00000126778	SIX1	SIX homeobox 1 [Source:HGNC Symbol;Acc:HGNC:10887]
ENSG00000124140	SLC12A5	solute carrier family 12 member 5 [Source:HGNC Symbol;Acc:HGNC:13818]
ENSG00000147100	SLC16A2	solute carrier family 16 member 2 [Source:HGNC Symbol;Acc:HGNC:10923]
ENSG00000092096	SLC22A17	solute carrier family 22 member 17 [Source:HGNC Symbol;Acc:HGNC:23095]
ENSG00000183032	SLC25A21	solute carrier family 25 member 21 [Source:HGNC Symbol;Acc:HGNC:14411]
ENSG00000197119	SLC25A29	solute carrier family 25 member 29 [Source:HGNC Symbol;Acc:HGNC:20116]
ENSG00000181035	SLC25A42	solute carrier family 25 member 42 [Source:HGNC Symbol;Acc:HGNC:28380]
ENSG00000164638	SLC29A4	solute carrier family 29 member 4 [Source:HGNC Symbol;Acc:HGNC:23097]
ENSG00000187122	SLIT1	slit guidance ligand 1 [Source:HGNC Symbol;Acc:HGNC:11085]
ENSG00000072501	SMC1A	structural maintenance of chromosomes 1A [Source:HGNC Symbol;Acc:HGNC:11111]
ENSG00000268182	SMIM17	small integral membrane protein 17 [Source:HGNC Symbol;Acc:HGNC:27114]
ENSG00000143740	SNAP47	synaptosome associated protein 47 [Source:HGNC Symbol;Acc:HGNC:30669]
ENSG00000164975	SNAPC3	small nuclear RNA activating complex polypeptide 3 [Source:HGNC Symbol;Acc:HGNC:11136]
ENSG00000206612	SNORA2A	small nucleolar RNA, H/ACA box 2A [Source:HGNC Symbol;Acc:HGNC:32584]
ENSG00000101400	SNTA1	syntrophin alpha 1 [Source:HGNC Symbol;Acc:HGNC:11167]
ENSG00000149639	SOGA1	suppressor of glucose, autophagy associated 1 [Source:HGNC Symbol;Acc:HGNC:16111]
ENSG00000177732	SOX12	SRY-box transcription factor 12 [Source:HGNC Symbol;Acc:HGNC:11198]
ENSG00000076382	SPAG5	sperm associated antigen 5 [Source:HGNC Symbol;Acc:HGNC:13452]
ENSG00000227543	SPAG5-AS1	SPAG5 antisense RNA 1 [Source:HGNC Symbol;Acc:HGNC:41140]
ENSG00000161888	SPC24	SPC24 component of NDC80 kinetochore complex [Source:HGNC Symbol;Acc:HGNC:26913]
ENSG00000124664	SPDEF	SAM pointed domain containing ETS transcription factor [Source:HGNC Symbol;Acc:HGNC:17257]
ENSG00000040275	SPDL1	spindle apparatus coiled-coil protein 1 [Source:HGNC Symbol;Acc:HGNC:26010]
ENSG00000164808	SPIDR	scaffold protein involved in DNA repair [Source:HGNC Symbol;Acc:HGNC:28971]
ENSG00000122862	SRGN	serglycin [Source:HGNC Symbol;Acc:HGNC:9361]
ENSG00000154548	SRSF12	serine and arginine rich splicing factor 12 [Source:HGNC Symbol;Acc:HGNC:21220]
ENSG00000126091	ST3GAL3	ST3 beta-galactoside alpha-2,3-sialyltransferase 3 [Source:HGNC Symbol;Acc:HGNC:10866]
ENSG00000160408	ST6GALNAC6	ST6 N-acetylgalactosaminide alpha-2,6-sialyltransferase 6 [Source:HGNC Symbol;Acc:HGNC:23364]
ENSG00000204832	ST8SIA6-AS1	ST8SIA6 antisense RNA 1 [Source:HGNC Symbol;Acc:HGNC:44880]
ENSG00000040341	STAU2	staufen double-stranded RNA binding protein 2 [Source:HGNC Symbol;Acc:HGNC:11371]
ENSG00000113739	STC2	stanniocalcin 2 [Source:HGNC Symbol;Acc:HGNC:11374]
ENSG00000196792	STRN3	striatin 3 [Source:HGNC Symbol;Acc:HGNC:15720]
ENSG00000097096	SYDE2	synapse defective Rho GTPase homolog 2 [Source:HGNC Symbol;Acc:HGNC:25841]
ENSG00000162520	SYNC	syncoilin, intermediate filament protein [Source:HGNC Symbol;Acc:HGNC:28897]
ENSG00000187325	TAF9B	TATA-box binding protein associated factor 9b [Source:HGNC Symbol;Acc:HGNC:17306]
ENSG00000156787	TBC1D31	TBC1 domain family member 31 [Source:HGNC Symbol;Acc:HGNC:30888]
ENSG00000101849	TBL1X	transducin beta like 1 X-linked [Source:HGNC Symbol;Acc:HGNC:11585]
ENSG00000196507	TCEAL3	transcription elongation factor A like 3 [Source:HGNC Symbol;Acc:HGNC:28247]
ENSG00000137310	TCF19	transcription factor 19 [Source:HGNC Symbol;Acc:HGNC:11629]
ENSG00000242220	TCP10L	t-complex 10 like [Source:HGNC Symbol;Acc:HGNC:11657]
ENSG00000042088	TDP1	tyrosyl-DNA phosphodiesterase 1 [Source:HGNC Symbol;Acc:HGNC:18884]
ENSG00000180190	TDRP	testis development related protein [Source:HGNC Symbol;Acc:HGNC:26951]
ENSG00000147601	TERF1	telomeric repeat binding factor 1 [Source:HGNC Symbol;Acc:HGNC:11728]
ENSG00000068323	TFE3	transcription factor binding to IGHM enhancer 3 [Source:HGNC Symbol;Acc:HGNC:11752]
ENSG00000119699	TGFB3	transforming growth factor beta 3 [Source:HGNC Symbol;Acc:HGNC:11769]
ENSG00000161277	THAP8	THAP domain containing 8 [Source:HGNC Symbol;Acc:HGNC:23191]
ENSG00000140993	TIGD7	tigger transposable element derived 7 [Source:HGNC Symbol;Acc:HGNC:18331]
ENSG00000065717	TLE2	TLE family member 2, transcriptional corepressor [Source:HGNC Symbol;Acc:HGNC:11838]
ENSG00000241697	TMEFF1	transmembrane protein with EGF like and two follistatin like domains 1 [Source:HGNC Symbol;Acc:HGNC:11866]
ENSG00000144339	TMEFF2	transmembrane protein with EGF like and two follistatin like domains 2 [Source:HGNC Symbol;Acc:HGNC:11867]
ENSG00000166448	TMEM130	transmembrane protein 130 [Source:HGNC Symbol;Acc:HGNC:25429]
ENSG00000006118	TMEM132A	transmembrane protein 132A [Source:HGNC Symbol;Acc:HGNC:31092]
ENSG00000258986	TMEM179	transmembrane protein 179 [Source:HGNC Symbol;Acc:HGNC:20137]
ENSG00000163444	TMEM183A	transmembrane protein 183A [Source:HGNC Symbol;Acc:HGNC:20173]
ENSG00000224831	TMEM183B	transmembrane protein 183B [Source:HGNC Symbol;Acc:HGNC:33205]
ENSG00000205090	TMEM240	transmembrane protein 240 [Source:HGNC Symbol;Acc:HGNC:25186]
ENSG00000165548	TMEM63C	transmembrane protein 63C [Source:HGNC Symbol;Acc:HGNC:23787]
ENSG00000164983	TMEM65	transmembrane protein 65 [Source:HGNC Symbol;Acc:HGNC:25203]
ENSG00000116857	TMEM9	transmembrane protein 9 [Source:HGNC Symbol;Acc:HGNC:18823]
ENSG00000158164	TMSB15A	thymosin beta 15a [Source:HGNC Symbol;Acc:HGNC:30744]
ENSG00000159958	TNFRSF13C	TNF receptor superfamily member 13C [Source:HGNC Symbol;Acc:HGNC:17755]
ENSG00000177302	TOP3A	DNA topoisomerase III alpha [Source:HGNC Symbol;Acc:HGNC:11992]
ENSG00000198846	TOX	thymocyte selection associated high mobility group box [Source:HGNC Symbol;Acc:HGNC:18988]
ENSG00000175274	TP53I11	tumor protein p53 inducible protein 11 [Source:HGNC Symbol;Acc:HGNC:16842]
ENSG00000227372	TP73-AS1	TP73 antisense RNA 1 [Source:HGNC Symbol;Acc:HGNC:29052]
ENSG00000144935	TRPC1	transient receptor potential cation channel subfamily C member 1 [Source:HGNC Symbol;Acc:HGNC:12333]
ENSG00000261664	TTC39A-AS1	TTC39A antisense RNA 1 [Source:HGNC Symbol;Acc:HGNC:40851]
ENSG00000139865	TTC6	tetratricopeptide repeat domain 6 [Source:HGNC Symbol;Acc:HGNC:19739]
ENSG00000123416	TUBA1B	tubulin alpha 1b [Source:HGNC Symbol;Acc:HGNC:18809]
ENSG00000196230	TUBB	tubulin beta class I [Source:HGNC Symbol;Acc:HGNC:20778]
ENSG00000087301	TXNDC16	thioredoxin domain containing 16 [Source:HGNC Symbol;Acc:HGNC:19965]
ENSG00000161265	U2AF1L4	U2 small nuclear RNA auxiliary factor 1 like 4 [Source:HGNC Symbol;Acc:HGNC:23020]
ENSG00000130985	UBA1	ubiquitin like modifier activating enzyme 1 [Source:HGNC Symbol;Acc:HGNC:12469]
ENSG00000223791	UBE2E1-AS1	UBE2E1 antisense RNA 1 [Source:HGNC Symbol;Acc:HGNC:40598]
ENSG00000182247	UBE2E2	ubiquitin conjugating enzyme E2 E2 [Source:HGNC Symbol;Acc:HGNC:12478]
ENSG00000012963	UBR7	ubiquitin protein ligase E3 component n-recognin 7 (putative) [Source:HGNC Symbol;Acc:HGNC:20344]
ENSG00000130717	UCK1	uridine-cytidine kinase 1 [Source:HGNC Symbol;Acc:HGNC:14859]
ENSG00000175564	UCP3	uncoupling protein 3 [Source:HGNC Symbol;Acc:HGNC:12519]
ENSG00000177169	ULK1	unc-51 like autophagy activating kinase 1 [Source:HGNC Symbol;Acc:HGNC:12558]
ENSG00000260128	ULK4P2	ULK4 pseudogene 2 [Source:HGNC Symbol;Acc:HGNC:15776]
ENSG00000059145	UNKL	unk like zinc finger [Source:HGNC Symbol;Acc:HGNC:14184]
ENSG00000162607	USP1	ubiquitin specific peptidase 1 [Source:HGNC Symbol;Acc:HGNC:12607]
ENSG00000036672	USP2	ubiquitin specific peptidase 2 [Source:HGNC Symbol;Acc:HGNC:12618]
ENSG00000152818	UTRN	utrophin [Source:HGNC Symbol;Acc:HGNC:12635]
ENSG00000168140	VASN	vasorin [Source:HGNC Symbol;Acc:HGNC:18517]
ENSG00000268357	VN1R81P	vomeronasal 1 receptor 81 pseudogene [Source:HGNC Symbol;Acc:HGNC:37401]
ENSG00000112290	WASF1	WASP family member 1 [Source:HGNC Symbol;Acc:HGNC:12732]
ENSG00000132970	WASF3	WASP family member 3 [Source:HGNC Symbol;Acc:HGNC:12734]
ENSG00000127580	WDR24	WD repeat domain 24 [Source:HGNC Symbol;Acc:HGNC:20852]
ENSG00000075702	WDR62	WD repeat domain 62 [Source:HGNC Symbol;Acc:HGNC:24502]
ENSG00000092470	WDR76	WD repeat domain 76 [Source:HGNC Symbol;Acc:HGNC:25773]
ENSG00000111186	WNT5B	Wnt family member 5B [Source:HGNC Symbol;Acc:HGNC:16265]
ENSG00000151718	WWC2	WW and C2 domain containing 2 [Source:HGNC Symbol;Acc:HGNC:24148]
ENSG00000173276	ZBTB21	zinc finger and BTB domain containing 21 [Source:HGNC Symbol;Acc:HGNC:13083]
ENSG00000102383	ZDHHC15	zinc finger DHHC-type containing 15 [Source:HGNC Symbol;Acc:HGNC:20342]
ENSG00000253661	ZFHX4-AS1	ZFHX4 antisense RNA 1 [Source:HGNC Symbol;Acc:HGNC:44165]
ENSG00000196867	ZFP28	ZFP28 zinc finger protein [Source:HGNC Symbol;Acc:HGNC:17801]
ENSG00000181007	ZFP82	ZFP82 zinc finger protein [Source:HGNC Symbol;Acc:HGNC:28682]
ENSG00000165156	ZHX1	zinc fingers and homeoboxes 1 [Source:HGNC Symbol;Acc:HGNC:12871]
ENSG00000139800	ZIC5	Zic family member 5 [Source:HGNC Symbol;Acc:HGNC:20322]
ENSG00000171649	ZIK1	zinc finger protein interacting with K protein 1 [Source:HGNC Symbol;Acc:HGNC:33104]
ENSG00000015171	ZMYND11	zinc finger MYND-type containing 11 [Source:HGNC Symbol;Acc:HGNC:16966]
ENSG00000105708	ZNF14	zinc finger protein 14 [Source:HGNC Symbol;Acc:HGNC:12924]
ENSG00000256771	ZNF253	zinc finger protein 253 [Source:HGNC Symbol;Acc:HGNC:13497]
ENSG00000197134	ZNF257	zinc finger protein 257 [Source:HGNC Symbol;Acc:HGNC:13498]
ENSG00000090612	ZNF268	zinc finger protein 268 [Source:HGNC Symbol;Acc:HGNC:13061]
ENSG00000141040	ZNF287	zinc finger protein 287 [Source:HGNC Symbol;Acc:HGNC:13502]
ENSG00000181894	ZNF329	zinc finger protein 329 [Source:HGNC Symbol;Acc:HGNC:14209]
ENSG00000113761	ZNF346	zinc finger protein 346 [Source:HGNC Symbol;Acc:HGNC:16403]
ENSG00000197937	ZNF347	zinc finger protein 347 [Source:HGNC Symbol;Acc:HGNC:16447]
ENSG00000161298	ZNF382	zinc finger protein 382 [Source:HGNC Symbol;Acc:HGNC:17409]
ENSG00000119725	ZNF410	zinc finger protein 410 [Source:HGNC Symbol;Acc:HGNC:20144]
ENSG00000170954	ZNF415	zinc finger protein 415 [Source:HGNC Symbol;Acc:HGNC:20636]
ENSG00000197013	ZNF429	zinc finger protein 429 [Source:HGNC Symbol;Acc:HGNC:20817]
ENSG00000181444	ZNF467	zinc finger protein 467 [Source:HGNC Symbol;Acc:HGNC:23154]
ENSG00000180035	ZNF48	zinc finger protein 48 [Source:HGNC Symbol;Acc:HGNC:13114]
ENSG00000173258	ZNF483	zinc finger protein 483 [Source:HGNC Symbol;Acc:HGNC:23384]
ENSG00000177599	ZNF491	zinc finger protein 491 [Source:HGNC Symbol;Acc:HGNC:23706]
ENSG00000229676	ZNF492	zinc finger protein 492 [Source:HGNC Symbol;Acc:HGNC:23707]
ENSG00000162714	ZNF496	zinc finger protein 496 [Source:HGNC Symbol;Acc:HGNC:23713]
ENSG00000196700	ZNF512B	zinc finger protein 512B [Source:HGNC Symbol;Acc:HGNC:29212]
ENSG00000178163	ZNF518B	zinc finger protein 518B [Source:HGNC Symbol;Acc:HGNC:29365]
ENSG00000074657	ZNF532	zinc finger protein 532 [Source:HGNC Symbol;Acc:HGNC:30940]
ENSG00000171817	ZNF540	zinc finger protein 540 [Source:HGNC Symbol;Acc:HGNC:25331]
ENSG00000198453	ZNF568	zinc finger protein 568 [Source:HGNC Symbol;Acc:HGNC:25392]
ENSG00000196437	ZNF569	zinc finger protein 569 [Source:HGNC Symbol;Acc:HGNC:24737]
ENSG00000245680	ZNF585B	zinc finger protein 585B [Source:HGNC Symbol;Acc:HGNC:30948]
ENSG00000166704	ZNF606	zinc finger protein 606 [Source:HGNC Symbol;Acc:HGNC:25879]
ENSG00000198182	ZNF607	zinc finger protein 607 [Source:HGNC Symbol;Acc:HGNC:28192]
ENSG00000167554	ZNF610	zinc finger protein 610 [Source:HGNC Symbol;Acc:HGNC:26687]
ENSG00000197619	ZNF615	zinc finger protein 615 [Source:HGNC Symbol;Acc:HGNC:24740]
ENSG00000197497	ZNF665	zinc finger protein 665 [Source:HGNC Symbol;Acc:HGNC:25885]
ENSG00000166770	ZNF667-AS1	ZNF667 antisense RNA 1 (head to head) [Source:HGNC Symbol;Acc:HGNC:44321]
ENSG00000188295	ZNF669	zinc finger protein 669 [Source:HGNC Symbol;Acc:HGNC:25736]
ENSG00000197372	ZNF675	zinc finger protein 675 [Source:HGNC Symbol;Acc:HGNC:30768]
ENSG00000197472	ZNF695	zinc finger protein 695 [Source:HGNC Symbol;Acc:HGNC:30954]
ENSG00000250312	ZNF718	zinc finger protein 718 [Source:HGNC Symbol;Acc:HGNC:26889]
ENSG00000213967	ZNF726	zinc finger protein 726 [Source:HGNC Symbol;Acc:HGNC:32462]
ENSG00000183850	ZNF730	zinc finger protein 730 [Source:HGNC Symbol;Acc:HGNC:32470]
ENSG00000234444	ZNF736	zinc finger protein 736 [Source:HGNC Symbol;Acc:HGNC:32467]
ENSG00000237440	ZNF737	zinc finger protein 737 [Source:HGNC Symbol;Acc:HGNC:32468]
ENSG00000162086	ZNF75A	zinc finger protein 75a [Source:HGNC Symbol;Acc:HGNC:13146]
ENSG00000185869	ZNF829	zinc finger protein 829 [Source:HGNC Symbol;Acc:HGNC:34032]
ENSG00000223547	ZNF844	zinc finger protein 844 [Source:HGNC Symbol;Acc:HGNC:25932]
ENSG00000198153	ZNF849P	zinc finger protein 849, pseudogene [Source:HGNC Symbol;Acc:HGNC:34389]
ENSG00000257446	ZNF878	zinc finger protein 878 [Source:HGNC Symbol;Acc:HGNC:37246]
ENSG00000234284	ZNF879	zinc finger protein 879 [Source:HGNC Symbol;Acc:HGNC:37273]
ENSG00000184635	ZNF93	zinc finger protein 93 [Source:HGNC Symbol;Acc:HGNC:13169]
ENSG00000152467	ZSCAN1	zinc finger and SCAN domain containing 1 [Source:HGNC Symbol;Acc:HGNC:23712]
ENSG00000121413	ZSCAN18	zinc finger and SCAN domain containing 18 [Source:HGNC Symbol;Acc:HGNC:21037]
ENSG00000187987	ZSCAN23	zinc finger and SCAN domain containing 23 [Source:HGNC Symbol;Acc:HGNC:21193]
ENSG00000203995	ZYG11A	zyg-11 family member A, cell cycle regulator [Source:HGNC Symbol;Acc:HGNC:32058]

## Sheet: 5_Trametinib signature enrich
pathway	pval	FDR	ES	NES	drug	samp
BRD-DRUG-687418	0.000798085	0.00150451	-0.0932399	-2.21882	trametinib	MEL2
BRD-DRUG-687418	0.00415266	0.00541651	-0.0842561	-2.00549	trametinib	MEL4
BRD-DRUG-687418	0.00140337	0.00247653	-0.0976554	-2.30803	trametinib	mMEL321
BRD-DRUG-687418	0.000198334	0.000676819	-0.118084	-2.80136	trametinib	mMS321
BRD-DRUG-687418	0.000199124	0.000676819	-0.139647	-3.30639	trametinib	AS67
BRD-DRUG-687418	0.000400641	0.000862317	-0.109075	-2.58244	trametinib	AS901
BRD-DRUG-687418	0.000402414	0.000862317	-0.105932	-2.51493	trametinib	AS906
BRD-DRUG-687418	0.00178891	0.00272672	-0.0910686	-2.14763	trametinib	AS43
BRD-DRUG-687418	0.00181781	0.00272672	0.0932071	2.21053	trametinib	AS914
BRD-DRUG-687418	0.000198531	0.000676819	0.171624	4.07361	trametinib	N-AS47
pathway	pval	FDR	ES	NES	drug	samp
	0.000200562	0.000407171	-0.128354	-2.75845	trametinib	AGN327
BRD-DRUG-687418	0.000398565	0.000862317	-0.108333	-2.56391	trametinib	AGN60
BRD-DRUG-687418	0.000197902	0.000676819	-0.103742	-2.44666	trametinib	AGN909
BRD-DRUG-687418	0.000390625	0.000862317	-0.102309	-2.42262	trametinib	AGN43
BRD-DRUG-687418	0.000802407	0.00150451	-0.0993837	-2.35838	trametinib	AGN901
BRD-DRUG-687418	0.00157078	0.00261797	-0.0932334	-2.19972	trametinib	AGN912
BRD-DRUG-687418	0.00306811	0.00463306	-0.0989699	-2.11394	trametinib	AGN322
BRD-DRUG-687418	0.0029988	0.00408927	-0.0887714	-2.10266	trametinib	AGN57
BRD-DRUG-687418	0.0175716	0.0210859	-0.0759624	-1.7963	trametinib	AGN906
BRD-DRUG-687418	0.013489	0.0168613	-0.0755538	-1.79263	trametinib	AGN58
BRD-DRUG-687418	0.0619275	0.0688084	-0.064348	-1.52853	trametinib	AGN325
BRD-DRUG-687418	0.108718	0.116483	-0.0588107	-1.38921	trametinib	AGN918
BRD-DRUG-687418	0.439729	0.439729	-0.0419859	-0.998603	trametinib	AGN913
BRD-DRUG-687418	0.890359	0.915347	0.0308656	0.66669	trametinib	AGN331
BRD-DRUG-687418	0.000203046	0.000676819	0.11499	2.73359	trametinib	AGN47
	pval	padj	ES	NES	drug	sample
BRD-DRUG-687418	0.000202511	0.000412604	-0.150099	-3.20489	trametinib	H&N54
BRD-DRUG-687418	0.0123796	0.0182054	-0.0871961	-1.87981	trametinib	mBRE45
BRD-DRUG-687418	0.0117553	0.0184317	-0.0875105	-1.87974	trametinib	mSKIN49
BRD-DRUG-687418	0.247479	0.256013	-0.0495566	-1.17488	trametinib	mSKIN61
BRD-DRUG-687418	0.866879	0.882569	-0.0319388	-0.684607	trametinib	mBRE923
BRD-DRUG-687418	0.864747	0.896627	0.0319071	0.684093	trametinib	mBRE35
BRD-DRUG-687418	0.870743	0.888513	0.0323384	0.691074	trametinib	H&N50
BRD-DRUG-687418	0.80846	0.847878	0.0345093	0.735748	trametinib	mBRE56
BRD-DRUG-687418	0.155286	0.206741	0.0605731	1.30268	trametinib	mBRE40
BRD-DRUG-687418	0.00019984	0.000676819	0.127551	3.02456	trametinib	mMERK44
pathway	pval	padj	ES	NES	drug	samples from Benvenuti et al EMBO Mol Med 2020
BRD-DRUG-687418	0.00019802	0.000308648	-0.161722	-3.6182	trametinib	L12C_1	Lung 1
BRD-DRUG-687418	0.00020284	0.000296141	-0.145318	-3.24951	trametinib	L12C_3	Lung 3
BRD-DRUG-687418	0.000202347	0.000330798	-0.144085	-3.21394	trametinib	L4A_3	Liver 3
BRD-DRUG-687418	0.00019992	0.000310145	-0.143251	-3.22216	trametinib	L3_1	Right colic flexure 1
BRD-DRUG-687418	0.000197239	0.000317969	-0.138373	-3.10434	trametinib	L3_2	Right colic flexure 2
BRD-DRUG-687418	0.000201979	0.000320014	-0.137871	-3.09779	trametinib	L4A_1	Liver 1
BRD-DRUG-687418	0.00020284	0.000333131	-0.137367	-3.08356	trametinib	L3_3	Right colic flexure 3
BRD-DRUG-687418	0.000198098	0.000330784	-0.135941	-3.06199	trametinib	L4A_2	Liver 2
BRD-DRUG-687418	0.000199005	0.000324832	-0.127985	-2.87199	trametinib	L9_2	mediastinum 2
BRD-DRUG-687418	0.000201086	0.00032352	-0.125373	-2.83341	trametinib	L12C_2	Lung 2
BRD-DRUG-687418	0.000199362	0.000315153	-0.122698	-2.73308	trametinib	L9_1	mediastinum 1
BRD-DRUG-687418	0.00020247	0.00033281	-0.121054	-2.71883	trametinib	L5_3	Kidney 3
BRD-DRUG-687418	0.000195198	0.000332078	-0.119395	-2.67402	trametinib	L9_3	mediastinum 3
BRD-DRUG-687418	0.00020012	0.000298594	-0.117843	-2.64688	trametinib	L5_1	Kidney 1
BRD-DRUG-687418	0.000201329	0.000323192	-0.117129	-2.6291	trametinib	L10_2	Right sided breast 2
BRD-DRUG-687418	0.000202716	0.000320079	-0.112402	-2.51311	trametinib	L10_1	Right sided breast 1
BRD-DRUG-687418	0.000403877	0.000651415	-0.11051	-2.48529	trametinib	L10_3	Right sided breast 3
BRD-DRUG-687418	0.000789733	0.00117287	-0.108421	-2.44063	trametinib	L5_2	Kidney 2
