# Supplementary material for: Cancer of unknown primary stem-like cells model multi-organ metastasis and unveil liability to MEK inhibition
Source: Nat Commun. 2021 May 3;12:2498. doi: 10.1038/s41467-021-22643-w (PMC8093243; doi:10.1038/s41467-021-22643-w)
Supplement: Supplementary file 6 — Source Data [file 41467_2021_22643_MOESM6_ESM.xlsx]

## Sheet: Fig. 2c
	Figure 2c

## Sheet: Fig. 5a, c
	Figure 5a								Fig. 5c						Fig. 5c
										AS901	AS906	AS43			AS67		AS914		N-AS47

## Sheet: Suppl. Fig. 4c, e
		Supplementary Fig. 4c					Supplementary Fig. 4e
		AS901	AS906	AS43			AS906
